# Supplementary material for: The significance of translation regulation in the stress response
Source: BMC Genomics. 2013 Aug 28;14:588. doi: 10.1186/1471-2164-14-588 (PMC3765724; doi:10.1186/1471-2164-14-588)
Supplement: Additional file 1: Table S1 — Ratios of rate constants, ribosome density and ribosome occupancy between optimal growth and stress conditions. Gene cluster and functional category (according to [17]) are also specified. [file 1471-2164-14-588-S1.xlsx]

## Sheet: Feuil1
Supplementary Table S1: Ratios of rate constants, ribosome density and ribosome occupancy between optimal growth and stress conditions. Gene cluster belonging and functional category (according to Bolotin at al.,2001,Genome Res 11:731-753) are also specified.
Gene	Cluster	ktrans ratio stress/normal	kdeg ratio stress/normal	Dilution rate constant ratio stress/normal	Ribosome density ratio stress/normal	Ribosome occupancy ratio stress/normal	Functional category
accB	5	0.0258117	0.136424	0.0568182	0.6	0.880976	FATTY ACID AND PHOSPHOLIPID METABOLISM
accC	5	0.0453729	0.198902	0.0568182	0.6	0.959444	FATTY ACID AND PHOSPHOLIPID METABOLISM
accD	5	0.0419371	0.183205	0.0568182	0.6	0.976615	FATTY ACID AND PHOSPHOLIPID METABOLISM
acmB	3	0.638909	0.818366	0.0568182	0.6	1.10941	CELL ENVELOPE
acmC	4	0.457624	0.609852	0.0568182	0.6	1.03155	CELL ENVELOPE
adhE	5	0.0320921	0.383635	0.0568182	0.6	0.932167	ENERGY METABOLISM
ahpF	4	0.463027	0.387084	0.0568182	0.6	1.07765	CELLULAR PROCESSES
ahrC	6	0.246683	0.535771	0.0568182	0.6	1.05814	REGULATORY FUNCTIONS
alaS	5	0.103663	0.223483	0.0568182	0.6	1.02161	TRANSLATION
aldR	5	0.147614	0.0838466	0.0568182	0.6	1.06717	REGULATORY FUNCTIONS
als	4	0.285884	0.489121	0.0568182	0.6	1.12538	ENERGY METABOLISM
amtB	6	0.179429	0.567636	0.0568182	0.6	1.00715	TRANSPORT AND BINDING PROTEINS
amyL	3	0.754233	0.518058	0.0568182	0.6	1.10547	CENTRAL INTERMEDIARY METABOLISM
apbE	4	0.239225	0.906127	0.0568182	0.6	0.995366	BIOSYNTHESIS OF COFACTORS, PROSTHETIC GROUPS, AND CARRIERS
apt	6	0.210838	0.497317	0.0568182	0.6	0.992213	PURINES, PYRIMIDINES, NUCLEOSIDES AND NUCLEOTIDES
arcD1	2	0.538192	1.51403	0.0568182	8.4	1.15577	TRANSPORT AND BINDING PROTEINS
arcD2	6	0.268656	0.573167	0.0568182	0.6	1.04624	TRANSPORT AND BINDING PROTEINS
argE	5	0.0614852	0.105317	0.0568182	0.6	1.13142	AMINO-ACID BIOSYNTHESIS
argG	1	0.71865	6.99838	0.0568182	0.6	1.0395	AMINO-ACID BIOSYNTHESIS
aroA	4	0.4327	0.508214	0.0568182	0.6	1.10746	AMINO-ACID BIOSYNTHESIS
aroC	4	0.492298	0.509824	0.0568182	0.6	1.10465	AMINO-ACID BIOSYNTHESIS
aroD	3	0.65222	0.851394	0.0568182	0.6	1.08686	AMINO-ACID BIOSYNTHESIS
aroE	6	0.221971	0.307463	0.0568182	0.6	1.07491	AMINO-ACID BIOSYNTHESIS
asd	4	0.378139	0.511693	0.0568182	0.6	1.0688	CELL ENVELOPE
asnH	4	0.470952	0.626548	0.0568182	0.6	1.08159	AMINO-ACID BIOSYNTHESIS
aspB	6	0.246851	0.367494	0.0568182	0.6	1.10494	AMINO-ACID BIOSYNTHESIS
aspC	4	0.32519	0.417202	0.0568182	0.6	1.01514	AMINO-ACID BIOSYNTHESIS
aspS	5	0.13026	0.232983	0.0568182	0.6	1.0046	TRANSLATION
atpB	6	0.288623	0.590811	0.0568182	0.6	1.0481	ENERGY METABOLISM
atpD	5	0.0558078	0.13007	0.0568182	0.6	0.993633	ENERGY METABOLISM
atpF	4	0.38085	0.70631	0.0568182	0.6	1.04085	ENERGY METABOLISM
atpG	4	0.38774	0.833718	0.0568182	0.6	0.980743	ENERGY METABOLISM
atpH	4	0.399485	0.800587	0.0568182	0.6	1.05233	ENERGY METABOLISM
bacA	4	0.339819	0.77689	0.0568182	0.6	1.06656	OTHER CATEGORIES
bcaT	4	0.364839	0.451414	0.0568182	0.6	1.09365	ENERGY METABOLISM
birA1	6	0.180405	0.257299	0.0568182	0.6	1.09404	REGULATORY FUNCTIONS
blt	6	0.130345	0.478612	0.0568182	0.6	1.1045	TRANSPORT AND BINDING PROTEINS
bmpA	4	0.247722	0.866104	0.0568182	0.6	0.991289	CELL ENVELOPE
busAA	3	2.82314	0.997899	0.0568182	0.6	1.25026	TRANSPORT AND BINDING PROTEINS
busAB	3	3.49669	1.38339	0.0568182	0.6	1.2348	TRANSPORT AND BINDING PROTEINS
cadA	4	0.300101	0.432338	0.0568182	0.6	1.05353	TRANSPORT AND BINDING PROTEINS
carA	6	0.166799	0.297152	0.0568182	0.6	0.978105	PURINES, PYRIMIDINES, NUCLEOSIDES AND NUCLEOTIDES
carB	6	0.183763	0.351391	0.0568182	0.6	0.986341	PURINES, PYRIMIDINES, NUCLEOSIDES AND NUCLEOTIDES
cdsA	6	0.250393	0.39437	0.0568182	0.6	1.00279	CELL ENVELOPE
chiA	3	0.689317	1.58941	0.0568182	0.6	1.15429	CENTRAL INTERMEDIARY METABOLISM
citB	3	0.50339	0.942662	0.0568182	0.6	1.22031	ENERGY METABOLISM
citC	5	0.118965	0.239428	0.0568182	0.6	1.00673	ENERGY METABOLISM
citE	5	0.130555	0.234663	0.0568182	0.6	0.97771	ENERGY METABOLISM
citF	5	0.00930884	0.00225754	0.0568182	0.6	1.02581	ENERGY METABOLISM
citR	4	0.301993	0.509851	0.0568182	0.6	1.05059	REGULATORY FUNCTIONS
clpB	4	0.426226	0.64015	0.0568182	0.6	1.10223	OTHER CATEGORIES
clpC	4	0.306465	0.466739	0.0568182	0.6	1.05786	OTHER CATEGORIES
clpE	4	0.346631	0.367579	0.0568182	0.6	1.04685	OTHER CATEGORIES
clpX	3	0.791617	1.26242	0.0568182	0.6	0.980174	OTHER CATEGORIES
clsA	4	0.436815	0.74057	0.0568182	0.6	1.03636	CELL ENVELOPE
clsB	3	0.789045	2.16316	0.0568182	0.6	1.07516	CELL ENVELOPE
coaA	6	0.209243	0.559269	0.0568182	0.6	1.11887	BIOSYNTHESIS OF COFACTORS, PROSTHETIC GROUPS, AND CARRIERS
comFC	2	1.14369	1.1863	0.0568182	8.4	1.2054	CELLULAR PROCESSES
cpo	4	0.41973	0.506244	0.0568182	0.6	1.07383	OTHER CATEGORIES
cpsM	4	0.318082	0.87831	0.0568182	0.6	1.03766	PURINES, PYRIMIDINES, NUCLEOSIDES AND NUCLEOTIDES
cshA	4	0.517741	0.640199	0.0568182	0.6	1.16698	REPLICATION
ctrA	5	0.162551	0.174029	0.0568182	0.6	1.13346	TRANSPORT AND BINDING PROTEINS
cydA	4	0.387124	0.568822	0.0568182	0.6	1.14167	ENERGY METABOLISM
cysD	1	1.1739	32.9245	0.0568182	8.4	1.14153	AMINO-ACID BIOSYNTHESIS
cysE	6	0.295342	0.56511	0.0568182	0.6	1.0548	AMINO-ACID BIOSYNTHESIS
dacB	4	0.386032	0.74696	0.0568182	0.6	1.15191	CELL ENVELOPE
dal	4	0.470665	0.511068	0.0568182	0.6	1.30839	CELL ENVELOPE
dapB	6	0.199777	0.339934	0.0568182	0.6	1.06946	AMINO-ACID BIOSYNTHESIS
ddl	4	0.32635	0.617223	0.0568182	0.6	1.09153	CELL ENVELOPE
deoB	3	0.51352	0.74919	0.0568182	0.6	1.05075	PURINES, PYRIMIDINES, NUCLEOSIDES AND NUCLEOTIDES
deoC	5	0.0969896	0.291009	0.0568182	0.6	0.981434	PURINES, PYRIMIDINES, NUCLEOSIDES AND NUCLEOTIDES
deoD	4	0.363859	0.60172	0.0568182	0.6	1.00987	PURINES, PYRIMIDINES, NUCLEOSIDES AND NUCLEOTIDES
dfpB	4	0.42876	0.653282	0.0568182	0.6	1.08314	BIOSYNTHESIS OF COFACTORS, PROSTHETIC GROUPS, AND CARRIERS
dfrA	4	0.378109	0.736415	0.0568182	0.6	1.12749	BIOSYNTHESIS OF COFACTORS, PROSTHETIC GROUPS, AND CARRIERS
dgkA	4	0.338217	0.44972	0.0568182	0.6	1.01842	CELL ENVELOPE
dhaM	2	1.18682	2.22191	0.0568182	8.4	1.07752	ENERGY METABOLISM
dinF	4	0.506234	0.605603	0.0568182	0.6	1.18569	OTHER CATEGORIES
dltC	5	0.234833	0.192688	0.0568182	0.6	1.03098	CELL ENVELOPE
dnaC	4	0.332526	0.435998	0.0568182	0.6	1.10423	REPLICATION
dnaD	6	0.177322	0.253011	0.0568182	0.6	1.09283	REPLICATION
dnaE	4	0.314355	0.458377	0.0568182	0.6	1.04765	REPLICATION
dnaH	4	0.300085	0.463498	0.0568182	0.6	1.14507	REPLICATION
dnaJ	6	0.160316	0.279642	0.0568182	0.6	1.0096	REPLICATION
dnaK	5	0.0847824	0.289909	0.0568182	0.6	1.00133	CELLULAR PROCESSES
dnaN	5	0.0662607	0.126913	0.0568182	0.6	1.06535	REPLICATION
dnaQ	4	0.331472	0.498975	0.0568182	0.6	1.09141	REPLICATION
dxsB	4	0.472406	0.638748	0.0568182	0.6	1.1292	ENERGY METABOLISM
ecsB	6	0.205751	0.279726	0.0568182	0.6	1.10227	TRANSPORT AND BINDING PROTEINS
efp	4	0.368751	0.787736	0.0568182	0.6	1.02453	TRANSLATION
enoB	4	0.341212	0.631825	0.0568182	0.6	1.23957	ENERGY METABOLISM
exoA	4	0.382862	0.528657	0.0568182	0.6	1.07647	REPLICATION
ezrA	4	0.369933	0.558554	0.0568182	0.6	1.00699	CELLULAR PROCESSES
fabF	5	0.063783	0.283521	0.0568182	0.6	0.901901	FATTY ACID AND PHOSPHOLIPID METABOLISM
fabG1	5	0.0633005	0.366031	0.0568182	0.6	0.948793	FATTY ACID AND PHOSPHOLIPID METABOLISM
fabZ2	5	0.0475275	0.243953	0.0568182	0.6	0.990483	FATTY ACID AND PHOSPHOLIPID METABOLISM
fadD	6	0.127964	0.519784	0.0568182	0.6	1.09497	FATTY ACID AND PHOSPHOLIPID METABOLISM
femD	6	0.250569	0.426005	0.0568182	0.6	1.05804	CENTRAL INTERMEDIARY METABOLISM
feoB	6	0.245832	0.514551	0.0568182	0.6	1.03634	TRANSPORT AND BINDING PROTEINS
ffh	4	0.331729	0.392283	0.0568182	0.6	1.08071	CELLULAR PROCESSES
fhs	6	0.158084	0.381852	0.0568182	0.6	1.02639	BIOSYNTHESIS OF COFACTORS, PROSTHETIC GROUPS, AND CARRIERS
fmt	4	0.37934	0.538749	0.0568182	0.6	1.09737	TRANSLATION
folB	6	0.22465	0.419602	0.0568182	0.6	1.0356	BIOSYNTHESIS OF COFACTORS, PROSTHETIC GROUPS, AND CARRIERS
folD	4	0.311921	0.524033	0.0568182	0.6	0.979844	BIOSYNTHESIS OF COFACTORS, PROSTHETIC GROUPS, AND CARRIERS
folE	4	0.320527	0.613098	0.0568182	0.6	1.05775	BIOSYNTHESIS OF COFACTORS, PROSTHETIC GROUPS, AND CARRIERS
folP	6	0.248476	0.523765	0.0568182	0.6	1.04717	BIOSYNTHESIS OF COFACTORS, PROSTHETIC GROUPS, AND CARRIERS
frr	6	0.276862	0.554793	0.0568182	0.6	1.0284	TRANSLATION
ftsA	6	0.246916	0.45031	0.0568182	0.6	1.05082	CELLULAR PROCESSES
ftsH	4	0.351041	0.496969	0.0568182	0.6	1.10562	CELLULAR PROCESSES
ftsW1	4	0.424781	0.583213	0.0568182	0.6	1.12371	CELLULAR PROCESSES
ftsW2	5	0.131644	0.247016	0.0568182	0.6	1.07002	CELLULAR PROCESSES
ftsX	4	0.455904	0.670955	0.0568182	0.6	1.05498	CELLULAR PROCESSES
ftsY	6	0.270979	0.417811	0.0568182	0.6	1.10321	CELLULAR PROCESSES
ftsZ	6	0.176678	0.237073	0.0568182	0.6	0.970842	CELLULAR PROCESSES
fusA	6	0.17321	0.470761	0.0568182	0.6	0.975596	TRANSLATION
gadB	6	0.195182	0.351014	0.0568182	0.6	1.21891	ENERGY METABOLISM
galK	6	0.285846	0.385833	0.0568182	0.6	1.16657	ENERGY METABOLISM
galT	6	0.187339	0.257101	0.0568182	0.6	1.06309	ENERGY METABOLISM
gatB	6	0.213214	0.33167	0.0568182	0.6	0.986967	TRANSLATION
gatC	4	0.336009	0.605022	0.0568182	0.6	1.01719	TRANSLATION
gcp	6	0.176834	0.327945	0.0568182	0.6	1.05846	TRANSLATION
gidA	4	0.312933	0.617712	0.0568182	0.6	1.22879	CELLULAR PROCESSES
gidB	6	0.130701	0.304643	0.0568182	0.6	1.09736	CELLULAR PROCESSES
gidC	4	0.300203	0.460263	0.0568182	0.6	1.06816	CELLULAR PROCESSES
glgA	3	0.583434	0.878368	0.0568182	0.6	1.14888	CENTRAL INTERMEDIARY METABOLISM
glgC	4	0.37082	0.514412	0.0568182	0.6	1.07827	CENTRAL INTERMEDIARY METABOLISM
glgD	4	0.285418	0.47023	0.0568182	0.6	1.04046	CENTRAL INTERMEDIARY METABOLISM
glgP	4	0.361571	0.454144	0.0568182	0.6	1.16463	CENTRAL INTERMEDIARY METABOLISM
glk	6	0.190889	0.359825	0.0568182	0.6	1.0679	ENERGY METABOLISM
glmS	4	0.425538	0.689255	0.0568182	0.6	1.08945	CENTRAL INTERMEDIARY METABOLISM
glmU	4	0.403976	0.563491	0.0568182	0.6	1.08923	CELL ENVELOPE
glnA	6	0.12449	0.729623	0.0568182	0.6	0.951603	AMINO-ACID BIOSYNTHESIS
glnP	5	0.10444	0.271892	0.0568182	0.6	0.999849	TRANSPORT AND BINDING PROTEINS
glpF1	4	0.328226	0.470928	0.0568182	0.6	1.22341	TRANSPORT AND BINDING PROTEINS
gltA	3	0.685283	1.17156	0.0568182	0.6	1.18228	AMINO-ACID BIOSYNTHESIS
gltD	6	0.277401	0.320379	0.0568182	0.6	1.08596	AMINO-ACID BIOSYNTHESIS
gltQ	4	0.359674	0.740477	0.0568182	0.6	1.07719	TRANSPORT AND BINDING PROTEINS
gltS	6	0.213602	0.517718	0.0568182	0.6	1.2041	TRANSPORT AND BINDING PROTEINS
glyA	6	0.216777	0.410617	0.0568182	0.6	1.09736	AMINO-ACID BIOSYNTHESIS
glyS	6	0.156032	0.377942	0.0568182	0.6	1.1297	TRANSLATION
gnd	6	0.177142	0.516481	0.0568182	0.6	1.05651	ENERGY METABOLISM
gntK	6	0.137428	0.306034	0.0568182	0.6	1.04474	ENERGY METABOLISM
gntR	4	0.40737	0.569948	0.0568182	0.6	1.09885	REGULATORY FUNCTIONS
gntZ	5	0.107476	0.203185	0.0568182	0.6	0.991994	ENERGY METABOLISM
greA	6	0.268677	0.480077	0.0568182	0.6	1.07311	TRANSCRIPTION
grpE	4	0.308767	0.646854	0.0568182	0.6	1.10441	OTHER CATEGORIES
gshR	4	0.391752	0.599203	0.0568182	0.6	1.17794	BIOSYNTHESIS OF COFACTORS, PROSTHETIC GROUPS, AND CARRIERS
guaA	4	0.446488	0.538054	0.0568182	0.6	1.18332	PURINES, PYRIMIDINES, NUCLEOSIDES AND NUCLEOTIDES
guaB	4	0.519886	0.372767	0.0568182	0.6	1.12046	PURINES, PYRIMIDINES, NUCLEOSIDES AND NUCLEOTIDES
guaC	5	0.10484	0.374776	0.0568182	0.6	0.98107	PURINES, PYRIMIDINES, NUCLEOSIDES AND NUCLEOTIDES
gyrB	3	0.848647	1.87757	0.0568182	0.6	1.0674	REPLICATION
hemH	3	0.691428	1.07675	0.0568182	0.6	1.00091	BIOSYNTHESIS OF COFACTORS, PROSTHETIC GROUPS, AND CARRIERS
hemK	4	0.372411	0.715633	0.0568182	0.6	1.17766	BIOSYNTHESIS OF COFACTORS, PROSTHETIC GROUPS, AND CARRIERS
hemN	3	0.530183	0.767641	0.0568182	0.6	1.17633	BIOSYNTHESIS OF COFACTORS, PROSTHETIC GROUPS, AND CARRIERS
hexA	4	0.341381	0.661126	0.0568182	0.6	1.04723	REPLICATION
hexB	4	0.371565	0.617153	0.0568182	0.6	1.20563	REPLICATION
hflX	6	0.136399	0.313872	0.0568182	0.6	1.17169	REGULATORY FUNCTIONS
hisS	6	0.27814	0.57944	0.0568182	0.6	1.02796	TRANSLATION
hly	4	0.545097	0.677357	0.0568182	0.6	1.23919	CELLULAR PROCESSES
holB	6	0.275939	0.637731	0.0568182	0.6	1.1018	REPLICATION
hom	4	0.466953	0.717987	0.0568182	0.6	1.09986	AMINO-ACID BIOSYNTHESIS
hpt	4	0.403413	0.620354	0.0568182	0.6	1.06532	PURINES, PYRIMIDINES, NUCLEOSIDES AND NUCLEOTIDES
hrcA	6	0.269454	0.706556	0.0568182	0.6	0.997236	OTHER CATEGORIES
hsdM	6	0.218887	0.409699	0.0568182	0.6	1.04747	REPLICATION
hsdR	3	0.791783	1.71713	0.0568182	0.6	1.04308	REPLICATION
hsdS	6	0.260195	0.509175	0.0568182	0.6	1.19911	REPLICATION
icaC	3	0.630701	0.692224	0.0568182	0.6	1.44249	CELL ENVELOPE
icd	4	0.378835	0.609303	0.0568182	0.6	1.19659	ENERGY METABOLISM
ileS	6	0.284166	0.250232	0.0568182	0.6	1.2211	TRANSLATION
ilvB	4	0.343665	0.274226	0.0568182	0.6	1.1384	AMINO-ACID BIOSYNTHESIS
ilvC	4	0.485529	0.603744	0.0568182	0.6	1.19055	AMINO-ACID BIOSYNTHESIS
ilvD	3	1.14873	0.596874	0.0568182	0.6	1.23939	AMINO-ACID BIOSYNTHESIS
ilvN	1	2.33365	69.3348	0.0568182	0.6	1.26122	AMINO-ACID BIOSYNTHESIS
infB	6	0.263642	0.497197	0.0568182	0.6	1.15059	TRANSLATION
ipd	3	0.406587	0.875053	0.0568182	0.6	1.3217	ENERGY METABOLISM
ispA	6	0.227068	0.44341	0.0568182	0.6	1.10826	BIOSYNTHESIS OF COFACTORS, PROSTHETIC GROUPS, AND CARRIERS
ispB	6	0.231055	0.442099	0.0568182	0.6	1.16598	BIOSYNTHESIS OF COFACTORS, PROSTHETIC GROUPS, AND CARRIERS
kdtB	4	0.388469	0.71372	0.0568182	0.6	1.00067	CELL ENVELOPE
kinA	3	0.63728	0.969899	0.0568182	0.6	1.0673	REGULATORY FUNCTIONS
kinB	4	0.30762	0.6368	0.0568182	0.6	1.05526	REGULATORY FUNCTIONS
kinD	3	0.540132	0.995915	0.0568182	0.6	1.17395	REGULATORY FUNCTIONS
kinF	3	0.680853	0.660889	0.0568182	0.6	1.17139	REGULATORY FUNCTIONS
ksgA	4	0.374224	0.81378	0.0568182	0.6	1.08406	TRANSLATION
kupB	6	0.226717	0.35744	0.0568182	0.6	1.12839	TRANSPORT AND BINDING PROTEINS
lacR	6	0.198641	0.600624	0.0568182	0.6	1.14335	REGULATORY FUNCTIONS
ldhX	5	0.0872537	0.269571	0.0568182	0.6	0.968872	ENERGY METABOLISM
lepA	3	0.453783	0.962383	0.0568182	0.6	1.09335	TRANSLATION
leuB	3	1.45857	1.63888	0.0568182	0.6	1.42362	AMINO-ACID BIOSYNTHESIS
leuC	5	0.234428	0.0844622	0.0568182	0.6	1.26898	AMINO-ACID BIOSYNTHESIS
leuD	4	0.571196	0.204649	0.0568182	0.6	1.30699	AMINO-ACID BIOSYNTHESIS
leuS	6	0.258212	0.476583	0.0568182	0.6	1.03605	TRANSLATION
lgt	6	0.238588	0.444352	0.0568182	0.6	1.04181	CELL ENVELOPE
ligA	5	0.122845	0.231267	0.0568182	0.6	1.02839	REPLICATION
llrB	6	0.272788	0.547667	0.0568182	0.6	1.16717	REGULATORY FUNCTIONS
llrC	2	0.385986	0.980531	0.0568182	8.4	1.05492	REGULATORY FUNCTIONS
llrD	4	0.431697	0.700863	0.0568182	0.6	1.16548	REGULATORY FUNCTIONS
llrG	6	0.166575	0.367277	0.0568182	0.6	1.06618	REGULATORY FUNCTIONS
lplL	4	0.339236	0.983099	0.0568182	0.6	0.96518	FATTY ACID AND PHOSPHOLIPID METABOLISM
lysA	4	0.334503	0.501864	0.0568182	0.6	1.10293	AMINO-ACID BIOSYNTHESIS
lysP	5	0.0899422	0.276406	0.0568182	0.6	1.19494	TRANSPORT AND BINDING PROTEINS
lysQ	6	0.215485	0.347331	0.0568182	0.6	1.12767	TRANSPORT AND BINDING PROTEINS
lysS	4	0.333151	0.703305	0.0568182	0.6	1.05095	TRANSLATION
mae	6	0.208964	0.295846	0.0568182	0.6	0.997001	ENERGY METABOLISM
menF	5	0.0250702	0.131763	0.0568182	0.6	0.992253	BIOSYNTHESIS OF COFACTORS, PROSTHETIC GROUPS, AND CARRIERS
mesJ	4	0.339743	0.430908	0.0568182	0.6	1.16404	CELLULAR PROCESSES
metS	6	0.279777	0.556621	0.0568182	0.6	1.10096	TRANSLATION
miaA	4	0.397823	0.651482	0.0568182	0.6	1.12794	TRANSLATION
mleR	3	0.518344	0.806453	0.0568182	0.6	1.09241	REGULATORY FUNCTIONS
mleS	4	0.472493	0.543072	0.0568182	0.6	1.06246	ENERGY METABOLISM
mreC	6	0.230683	0.32696	0.0568182	0.6	1.12219	CELL ENVELOPE
mreD	4	0.308563	0.40862	0.0568182	0.6	1.0847	CELL ENVELOPE
mtsA	5	0.211801	0.147752	0.0568182	0.6	0.991106	TRANSPORT AND BINDING PROTEINS
mtsB	4	0.575233	0.423443	0.0568182	0.6	1.03866	TRANSPORT AND BINDING PROTEINS
mtsC	5	0.214978	0.151966	0.0568182	0.6	0.99759	TRANSPORT AND BINDING PROTEINS
murA1	6	0.282144	0.622893	0.0568182	0.6	1.04673	CELL ENVELOPE
murA2	6	0.246198	0.38593	0.0568182	0.6	1.01967	CELL ENVELOPE
murB	6	0.160291	0.552479	0.0568182	0.6	1.0319	CELL ENVELOPE
murD	3	0.612649	0.730992	0.0568182	0.6	1.09158	CELL ENVELOPE
murE	4	0.349539	0.661994	0.0568182	0.6	1.05877	CELL ENVELOPE
murF	2	0.409679	0.677302	0.0568182	8.4	1.08484	CELL ENVELOPE
murI	3	0.5392	0.833294	0.0568182	0.6	1.12155	CELL ENVELOPE
mutM	4	0.355236	0.344092	0.0568182	0.6	1.14336	REPLICATION
mutS	3	0.580821	0.734457	0.0568182	0.6	1.07422	REPLICATION
mutX	6	0.215369	0.336816	0.0568182	0.6	1.0476	REPLICATION
mvaA	5	0.152151	0.234362	0.0568182	0.6	1.01776	CELL ENVELOPE
nadE	5	0.112588	0.224909	0.0568182	0.6	0.996786	BIOSYNTHESIS OF COFACTORS, PROSTHETIC GROUPS, AND CARRIERS
nadR	4	0.480514	0.479033	0.0568182	0.6	1.11994	REGULATORY FUNCTIONS
nagA	4	0.522059	0.563575	0.0568182	0.6	1.10217	CENTRAL INTERMEDIARY METABOLISM
nah	4	0.332336	0.439095	0.0568182	0.6	1.11319	TRANSPORT AND BINDING PROTEINS
nifS	6	0.262603	0.339099	0.0568182	0.6	1.10467	ENERGY METABOLISM
nifU	6	0.265444	0.296607	0.0568182	0.6	1.01833	ENERGY METABOLISM
nifZ	6	0.197715	0.341503	0.0568182	0.6	0.922423	ENERGY METABOLISM
noxA	5	0.110034	0.352701	0.0568182	0.6	1.01757	ENERGY METABOLISM
noxC	3	0.574379	1.22674	0.0568182	0.6	1.06042	ENERGY METABOLISM
noxD	3	0.67042	0.79298	0.0568182	0.6	1.15106	ENERGY METABOLISM
noxE	4	0.369765	0.704104	0.0568182	0.6	1.05711	ENERGY METABOLISM
nrdD	3	0.537282	0.806695	0.0568182	0.6	1.10523	PURINES, PYRIMIDINES, NUCLEOSIDES AND NUCLEOTIDES
nrdE	3	1.59139	0.843688	0.0568182	0.6	1.17518	PURINES, PYRIMIDINES, NUCLEOSIDES AND NUCLEOTIDES
nrdF	3	1.78724	1.27444	0.0568182	0.6	1.152	PURINES, PYRIMIDINES, NUCLEOSIDES AND NUCLEOTIDES
nrdG	4	0.397549	0.576663	0.0568182	0.6	0.978896	PURINES, PYRIMIDINES, NUCLEOSIDES AND NUCLEOTIDES
nth	4	0.47828	0.594904	0.0568182	0.6	1.04366	REPLICATION
nusA	6	0.222432	0.328392	0.0568182	0.6	1.07566	TRANSCRIPTION
oppB	3	0.630798	0.913353	0.0568182	0.6	1.373	TRANSPORT AND BINDING PROTEINS
oppD	3	0.957949	0.782233	0.0568182	0.6	1.28325	TRANSPORT AND BINDING PROTEINS
optA	4	0.517925	0.499256	0.0568182	0.6	1.10054	TRANSPORT AND BINDING PROTEINS
optB	6	0.274932	0.263625	0.0568182	0.6	1.10487	TRANSPORT AND BINDING PROTEINS
optC	5	0.235171	0.180016	0.0568182	0.6	1.10652	TRANSPORT AND BINDING PROTEINS
optD	5	0.16253	0.125173	0.0568182	0.6	1.07994	TRANSPORT AND BINDING PROTEINS
optF	5	0.0542761	0.0417301	0.0568182	0.6	1.09038	TRANSPORT AND BINDING PROTEINS
optS	1	2.44406	2.32177	0.0568182	0.6	1.14397	TRANSPORT AND BINDING PROTEINS
pabB	4	0.35295	0.298118	0.0568182	0.6	1.16466	BIOSYNTHESIS OF COFACTORS, PROSTHETIC GROUPS, AND CARRIERS
pacB	4	0.369699	0.322227	0.0568182	0.6	1.12139	OTHER CATEGORIES
papL	6	0.190296	0.323793	0.0568182	0.6	1.08157	TRANSCRIPTION
parA	4	0.527341	0.649532	0.0568182	0.6	1.18708	CELLULAR PROCESSES
parE	6	0.227737	0.430985	0.0568182	0.6	1.04396	REPLICATION
pbp1B	3	0.49217	0.739131	0.0568182	0.6	1.04032	CELL ENVELOPE
pbp2B	3	0.661105	1.22853	0.0568182	0.6	1.09788	CELL ENVELOPE
pbpX	3	0.534943	0.806682	0.0568182	0.6	1.10752	CELL ENVELOPE
pcrA	6	0.224975	0.326043	0.0568182	0.6	1.13155	REPLICATION
pdhA	6	0.251404	0.310132	0.0568182	0.6	1.03074	ENERGY METABOLISM
pdhB	5	0.0794075	0.11682	0.0568182	0.6	1.05625	ENERGY METABOLISM
pdhC	5	0.124594	0.165331	0.0568182	0.6	1.03689	ENERGY METABOLISM
pdhD	4	0.500933	0.559952	0.0568182	0.6	1.08964	ENERGY METABOLISM
pdp	6	0.252102	0.496298	0.0568182	0.6	1.02788	PURINES, PYRIMIDINES, NUCLEOSIDES AND NUCLEOTIDES
pepDB	4	0.297793	0.461898	0.0568182	0.6	1.02378	TRANSLATION
pepF	4	0.317432	0.562756	0.0568182	0.6	1.07706	TRANSLATION
pepM	4	0.302679	0.51119	0.0568182	0.6	1.03319	TRANSLATION
pepN	6	0.20259	0.296243	0.0568182	0.6	1.02514	TRANSLATION
pepO	4	0.473156	0.534631	0.0568182	0.6	1.05577	TRANSLATION
pepP	3	0.524656	0.765157	0.0568182	0.6	1.09475	TRANSLATION
pepT	6	0.223448	0.595785	0.0568182	0.6	1.039	TRANSLATION
pepXP	3	0.595905	0.531995	0.0568182	0.6	1.03471	TRANSLATION
pfl	6	0.201859	0.484889	0.0568182	0.6	1.00328	ENERGY METABOLISM
pflA	4	0.348591	0.549439	0.0568182	0.6	1.09724	ENERGY METABOLISM
pfs	4	0.329228	0.368872	0.0568182	0.6	1.09412	ENERGY METABOLISM
pgmB	6	0.270961	0.518641	0.0568182	0.6	1.03336	ENERGY METABOLISM
pgsA	6	0.175544	0.30802	0.0568182	0.6	1.08984	CELL ENVELOPE
pheA	4	0.292428	0.535405	0.0568182	0.6	1.11645	AMINO-ACID BIOSYNTHESIS
pheS	5	0.00817591	0.0180776	0.0568182	0.6	0.923651	TRANSLATION
pheT	6	0.179964	0.455229	0.0568182	0.6	0.93292	TRANSLATION
phoL	4	0.416465	0.570215	0.0568182	0.6	1.10416	OTHER CATEGORIES
pi103	4	0.382929	0.67222	0.0568182	0.6	1.12474	OTHER CATEGORIES
pi108	1	5.52315	9.66655	0.0568182	0.6	1.11983	OTHER CATEGORIES
pi109	1	1.37445	5.86134	0.0568182	0.6	1.19273	OTHER CATEGORIES
pi111	1	2.41241	4.25649	0.0568182	0.6	1.21442	OTHER CATEGORIES
pi116	2	0.616621	3.8214	0.0568182	8.4	1.07169	OTHER CATEGORIES
pi117	6	0.185475	0.403158	0.0568182	0.6	1.12284	OTHER CATEGORIES
pi118	3	0.750904	1.38254	0.0568182	0.6	1.21591	OTHER CATEGORIES
pi120	4	0.323561	0.61162	0.0568182	0.6	1.24233	OTHER CATEGORIES
pi122	3	0.585736	1.11369	0.0568182	0.6	1.28968	OTHER CATEGORIES
pi124	3	0.752413	1.13011	0.0568182	0.6	1.12391	OTHER CATEGORIES
pi127	6	0.163585	0.282579	0.0568182	0.6	1.06483	OTHER CATEGORIES
pi128	3	0.619033	1.00375	0.0568182	0.6	1.13467	OTHER CATEGORIES
pi130	5	0.0286341	0.0271031	0.0568182	0.6	1.10572	OTHER CATEGORIES
pi137	4	0.26769	0.938924	0.0568182	0.6	1.09247	OTHER CATEGORIES
pi140	5	0.0987319	0.39203	0.0568182	0.6	0.992292	OTHER CATEGORIES
pi145	4	0.466887	0.550675	0.0568182	0.6	1.15878	OTHER CATEGORIES
pi222	5	0.0769567	0.0935058	0.0568182	0.6	1.18721	OTHER CATEGORIES
pi228	2	0.182849	0.929157	0.0568182	8.4	1.03809	OTHER CATEGORIES
pi245	2	0.527904	4.0795	0.0568182	8.4	1.16574	OTHER CATEGORIES
pi316	3	0.459793	0.944369	0.0568182	0.6	1.06754	OTHER CATEGORIES
pi319	5	0.0804684	0.194425	0.0568182	0.6	1.14542	OTHER CATEGORIES
pi320	4	0.304125	0.930578	0.0568182	0.6	1.03129	OTHER CATEGORIES
pi322	5	0.0882606	0.227907	0.0568182	0.6	1.08149	OTHER CATEGORIES
pi324	3	0.405297	1.46882	0.0568182	0.6	0.990017	OTHER CATEGORIES
pi328	6	0.169161	0.320296	0.0568182	0.6	1.08254	OTHER CATEGORIES
pi333	4	0.347086	0.599249	0.0568182	0.6	1.15353	OTHER CATEGORIES
pi334	6	0.248619	0.360983	0.0568182	0.6	1.15801	OTHER CATEGORIES
pi337	4	0.411074	0.640029	0.0568182	0.6	1.22249	OTHER CATEGORIES
pi339	6	0.181943	0.315279	0.0568182	0.6	1.11371	OTHER CATEGORIES
pi343	6	0.223306	0.542224	0.0568182	0.6	1.14954	OTHER CATEGORIES
pi347	5	0.01354	0.00472025	0.0568182	0.6	1.16756	OTHER CATEGORIES
pi349	3	0.523277	0.864665	0.0568182	0.6	1.11852	OTHER CATEGORIES
pi354	1	1.12604	4.73006	0.0568182	0.6	1.13657	OTHER CATEGORIES
pi355	3	0.506344	1.10261	0.0568182	0.6	1.17176	OTHER CATEGORIES
pi356	1	1.35163	4.15763	0.0568182	0.6	1.1494	OTHER CATEGORIES
pi358	3	0.561227	1.01726	0.0568182	0.6	1.10879	OTHER CATEGORIES
pi359	6	0.283875	0.681441	0.0568182	0.6	1.08174	OTHER CATEGORIES
pip	3	0.6508	0.696292	0.0568182	0.6	1.18711	OTHER CATEGORIES
pknB	6	0.173736	0.396505	0.0568182	0.6	1.05615	TRANSLATION
plsX	6	0.214179	0.463406	0.0568182	0.6	1.01204	FATTY ACID AND PHOSPHOLIPID METABOLISM
pmpA	4	0.465747	0.645793	0.0568182	0.6	1.10801	TRANSLATION
pmrA	3	0.741028	0.660495	0.0568182	0.6	1.19467	TRANSPORT AND BINDING PROTEINS
pnpA	6	0.249713	0.478616	0.0568182	0.6	1.06235	TRANSCRIPTION
polA	3	0.489851	0.781837	0.0568182	0.6	1.08781	REPLICATION
polC	4	0.473652	0.603449	0.0568182	0.6	1.14271	REPLICATION
ponA	4	0.406813	0.485703	0.0568182	0.6	1.04844	CELL ENVELOPE
potA	6	0.26198	0.570774	0.0568182	0.6	1.14376	TRANSPORT AND BINDING PROTEINS
potB	6	0.161379	0.313321	0.0568182	0.6	1.16606	TRANSPORT AND BINDING PROTEINS
potC	6	0.14958	0.289315	0.0568182	0.6	1.11583	TRANSPORT AND BINDING PROTEINS
potD	6	0.17689	0.320111	0.0568182	0.6	1.05314	TRANSPORT AND BINDING PROTEINS
prfA	5	0.0507228	0.122752	0.0568182	0.6	1.15008	TRANSLATION
prfB	6	0.19686	0.396014	0.0568182	0.6	0.96029	TRANSLATION
prfC	3	0.588419	0.919648	0.0568182	0.6	1.10439	TRANSLATION
prmA	6	0.197277	0.411794	0.0568182	0.6	1.00685	TRANSLATION
proA	6	0.24632	0.350178	0.0568182	0.6	1.12313	AMINO-ACID BIOSYNTHESIS
proB	4	0.3718	0.51323	0.0568182	0.6	1.21576	AMINO-ACID BIOSYNTHESIS
proS	6	0.205766	0.310118	0.0568182	0.6	1.07439	TRANSLATION
prsA	4	0.366129	0.553122	0.0568182	0.6	1.04955	PURINES, PYRIMIDINES, NUCLEOSIDES AND NUCLEOTIDES
ps106	3	0.579504	1.52571	0.0568182	0.6	1.15214	OTHER CATEGORIES
ps108	6	0.16797	0.404497	0.0568182	0.6	1.10003	OTHER CATEGORIES
ps114	4	0.33055	0.743025	0.0568182	0.6	1.1403	OTHER CATEGORIES
ps115	6	0.218588	0.518029	0.0568182	0.6	1.04328	OTHER CATEGORIES
ps116	6	0.240833	0.44628	0.0568182	0.6	1.09073	OTHER CATEGORIES
ps117	5	0.0623621	0.101522	0.0568182	0.6	1.02461	OTHER CATEGORIES
ps121	4	0.26622	0.462884	0.0568182	0.6	1.11208	OTHER CATEGORIES
ps122	4	0.255308	0.993901	0.0568182	0.6	1.14612	OTHER CATEGORIES
ps123	4	0.373066	0.781527	0.0568182	0.6	1.08643	OTHER CATEGORIES
ps201	3	0.581686	0.882061	0.0568182	0.6	1.26405	OTHER CATEGORIES
ps205	3	1.01999	2.09463	0.0568182	0.6	1.0727	OTHER CATEGORIES
ps207	1	0.928861	19.5085	0.0568182	8.4	1.15552	OTHER CATEGORIES
ps301	4	0.408747	0.590841	0.0568182	0.6	1.09749	OTHER CATEGORIES
ps315	4	0.340517	0.644414	0.0568182	0.6	1.14692	OTHER CATEGORIES
ps316	3	0.42638	0.833024	0.0568182	0.6	1.14094	OTHER CATEGORIES
pspB	6	0.292522	0.710249	0.0568182	0.6	1.08104	CELL ENVELOPE
pstA	6	0.137377	0.272638	0.0568182	0.6	1.07766	TRANSPORT AND BINDING PROTEINS
pstB	6	0.266405	0.562353	0.0568182	0.6	1.01297	TRANSPORT AND BINDING PROTEINS
pstC	6	0.28886	0.575163	0.0568182	0.6	0.997914	TRANSPORT AND BINDING PROTEINS
pstE	4	0.30982	0.503656	0.0568182	0.6	1.04598	TRANSPORT AND BINDING PROTEINS
ptbA	6	0.167339	0.330598	0.0568182	0.6	1.19167	TRANSPORT AND BINDING PROTEINS
ptk	3	0.794403	0.921742	0.0568182	0.6	1.15699	ENERGY METABOLISM
ptnAB	1	0.560835	9.975	0.0568182	0.6	1.00126	TRANSPORT AND BINDING PROTEINS
ptnC	1	0.375029	6.33245	0.0568182	0.6	0.98537	TRANSPORT AND BINDING PROTEINS
ptnD	5	0.0211346	0.276289	0.0568182	0.6	0.872276	TRANSPORT AND BINDING PROTEINS
ptpL	6	0.268516	0.610685	0.0568182	0.6	0.977954	TRANSLATION
ptsK	4	0.425445	0.719594	0.0568182	0.6	1.14417	TRANSPORT AND BINDING PROTEINS
purB	6	0.23337	0.510764	0.0568182	0.6	1.08999	PURINES, PYRIMIDINES, NUCLEOSIDES AND NUCLEOTIDES
purC	6	0.177455	0.345172	0.0568182	0.6	1.00905	PURINES, PYRIMIDINES, NUCLEOSIDES AND NUCLEOTIDES
purD	6	0.22408	0.383699	0.0568182	0.6	0.958279	PURINES, PYRIMIDINES, NUCLEOSIDES AND NUCLEOTIDES
purE	4	0.288044	0.510583	0.0568182	0.6	0.920937	PURINES, PYRIMIDINES, NUCLEOSIDES AND NUCLEOTIDES
purF	6	0.23728	0.435214	0.0568182	0.6	1.04235	PURINES, PYRIMIDINES, NUCLEOSIDES AND NUCLEOTIDES
purH	6	0.224786	0.445886	0.0568182	0.6	0.987774	PURINES, PYRIMIDINES, NUCLEOSIDES AND NUCLEOTIDES
purK	6	0.214366	0.33228	0.0568182	0.6	0.904648	PURINES, PYRIMIDINES, NUCLEOSIDES AND NUCLEOTIDES
purL	6	0.232017	0.385197	0.0568182	0.6	0.85329	PURINES, PYRIMIDINES, NUCLEOSIDES AND NUCLEOTIDES
purM	4	0.327312	0.534518	0.0568182	0.6	0.917408	PURINES, PYRIMIDINES, NUCLEOSIDES AND NUCLEOTIDES
purN	4	0.397489	0.669439	0.0568182	0.6	0.888736	PURINES, PYRIMIDINES, NUCLEOSIDES AND NUCLEOTIDES
pycA	4	0.301592	0.524274	0.0568182	0.6	1.11383	ENERGY METABOLISM
pydA	3	0.889916	1.1015	0.0568182	0.6	1.13181	PURINES, PYRIMIDINES, NUCLEOSIDES AND NUCLEOTIDES
pydB	6	0.151431	0.346337	0.0568182	0.6	1.01361	PURINES, PYRIMIDINES, NUCLEOSIDES AND NUCLEOTIDES
pyk	4	0.374355	0.854743	0.0568182	0.6	1.01348	ENERGY METABOLISM
pyrB	6	0.167377	0.336968	0.0568182	0.6	1.01037	PURINES, PYRIMIDINES, NUCLEOSIDES AND NUCLEOTIDES
pyrC	5	0.102296	0.256418	0.0568182	0.6	1.04014	PURINES, PYRIMIDINES, NUCLEOSIDES AND NUCLEOTIDES
pyrR	4	0.312008	0.723591	0.0568182	0.6	0.991804	REGULATORY FUNCTIONS
pyrZ	6	0.226277	0.512717	0.0568182	0.6	1.01089	PURINES, PYRIMIDINES, NUCLEOSIDES AND NUCLEOTIDES
racD	4	0.406113	0.725724	0.0568182	0.6	1.0962	CELL ENVELOPE
radA	3	0.889359	1.08845	0.0568182	0.6	1.28121	CELLULAR PROCESSES
rcfB	6	0.247928	0.567433	0.0568182	0.6	1.13741	REGULATORY FUNCTIONS
recD	5	0.0456028	0.0768235	0.0568182	0.6	1.03964	REPLICATION
recJ	4	0.28144	0.517799	0.0568182	0.6	1.13493	REPLICATION
recN	4	0.328613	0.498615	0.0568182	0.6	1.05308	REPLICATION
relA	4	0.404082	0.561881	0.0568182	0.6	1.09249	REGULATORY FUNCTIONS
rexA	5	0.0980797	0.247564	0.0568182	0.6	0.973953	REPLICATION
rgpA	6	0.214892	0.415702	0.0568182	0.6	1.0131	CELL ENVELOPE
rgpB	6	0.233955	0.433001	0.0568182	0.6	1.06991	CELL ENVELOPE
rgpC	6	0.171581	0.325402	0.0568182	0.6	1.0482	TRANSPORT AND BINDING PROTEINS
rgpE	5	0.112425	0.238891	0.0568182	0.6	1.19671	CELL ENVELOPE
rgpF	4	0.335701	0.626951	0.0568182	0.6	1.09882	CELL ENVELOPE
rgrA	2	0.209454	0.54472	0.0568182	8.4	1.06497	REGULATORY FUNCTIONS
rgrB	3	0.930692	1.10411	0.0568182	0.6	0.96544	REGULATORY FUNCTIONS
rheB	4	0.498569	0.675844	0.0568182	0.6	1.09528	TRANSCRIPTION
ribC	6	0.142993	0.340858	0.0568182	0.6	0.998269	BIOSYNTHESIS OF COFACTORS, PROSTHETIC GROUPS, AND CARRIERS
rimM	4	0.31638	0.672973	0.0568182	0.6	1.08823	TRANSCRIPTION
rliB	4	0.309753	0.395445	0.0568182	0.6	1.13495	REGULATORY FUNCTIONS
rlrB	3	0.63025	0.791889	0.0568182	0.6	1.02462	REGULATORY FUNCTIONS
rluA	4	0.346241	0.690756	0.0568182	0.6	1.04164	TRANSCRIPTION
rluB	6	0.267697	0.556484	0.0568182	0.6	1.03929	TRANSCRIPTION
rluC	4	0.313903	0.651208	0.0568182	0.6	1.01198	TRANSCRIPTION
rluD	6	0.246127	0.402492	0.0568182	0.6	1.02764	TRANSCRIPTION
rmaB	6	0.251374	0.503802	0.0568182	0.6	1.16721	REGULATORY FUNCTIONS
rmlB	6	0.177891	0.444047	0.0568182	0.6	1.01191	PURINES, PYRIMIDINES, NUCLEOSIDES AND NUCLEOTIDES
rpe	6	0.190705	0.520148	0.0568182	0.6	0.967859	ENERGY METABOLISM
rplI	6	0.257865	0.293804	0.0568182	0.6	1.04994	TRANSLATION
rplV	6	0.15801	0.688803	0.0568182	0.6	1.01865	TRANSLATION
rpoB	6	0.168249	0.630753	0.0568182	0.6	1.05185	TRANSCRIPTION
rpoC	5	0.0919694	0.237627	0.0568182	0.6	0.929331	TRANSCRIPTION
rpoE	6	0.27896	0.562449	0.0568182	0.6	1.02433	TRANSCRIPTION
rpsC	4	0.274054	0.984097	0.0568182	0.6	1.00558	TRANSLATION
rpsS	1	0.414143	10.5382	0.0568182	0.6	0.985136	TRANSLATION
rsuA	6	0.250248	0.535406	0.0568182	0.6	1.13333	TRANSCRIPTION
ruvA	4	0.431163	0.54079	0.0568182	0.6	1.03451	REPLICATION
ruvB	6	0.256139	0.313515	0.0568182	0.6	1.10577	REPLICATION
sbcC	1	0.860491	3.27785	0.0568182	0.6	1.14933	REPLICATION
sbcD	3	0.598766	0.943529	0.0568182	0.6	1.11067	REPLICATION
sdaA	4	0.449563	0.759174	0.0568182	0.6	1.1577	ENERGY METABOLISM
sdaB	4	0.462724	0.643579	0.0568182	0.6	1.16997	ENERGY METABOLISM
secA	4	0.461168	0.655544	0.0568182	0.6	1.08392	CELLULAR PROCESSES
serA	5	0.147895	0.147746	0.0568182	0.6	0.952742	AMINO-ACID BIOSYNTHESIS
serB	6	0.242278	0.233455	0.0568182	0.6	1.00589	AMINO-ACID BIOSYNTHESIS
smc	3	0.419121	0.915213	0.0568182	0.6	1.11432	CELLULAR PROCESSES
snf	3	0.520718	0.877426	0.0568182	0.6	1.10328	REPLICATION
sunL	5	0.14739	0.223315	0.0568182	0.6	0.996722	TRANSCRIPTION
tag	5	0.0652228	0.116622	0.0568182	0.6	1.02541	REPLICATION
thiD2	4	0.428908	0.679676	0.0568182	0.6	1.12041	BIOSYNTHESIS OF COFACTORS, PROSTHETIC GROUPS, AND CARRIERS
thiL	6	0.140226	0.362582	0.0568182	0.6	1.08749	FATTY ACID AND PHOSPHOLIPID METABOLISM
thrA	4	0.481926	0.38267	0.0568182	0.6	1.11559	AMINO-ACID BIOSYNTHESIS
thrC	4	0.387609	0.504571	0.0568182	0.6	1.07374	AMINO-ACID BIOSYNTHESIS
thrS	5	0.103827	0.355804	0.0568182	0.6	0.936414	TRANSLATION
thyA	4	0.493043	0.634859	0.0568182	0.6	1.10472	PURINES, PYRIMIDINES, NUCLEOSIDES AND NUCLEOTIDES
tkt	6	0.197507	0.67059	0.0568182	0.6	1.06671	ENERGY METABOLISM
trmD	4	0.326471	0.659739	0.0568182	0.6	1.05567	TRANSCRIPTION
trpB	6	0.253407	0.263528	0.0568182	0.6	1.1927	AMINO-ACID BIOSYNTHESIS
trpD	2	0.471178	0.721047	0.0568182	8.4	1.1266	AMINO-ACID BIOSYNTHESIS
trpS	6	0.142934	0.292823	0.0568182	0.6	1.17951	TRANSLATION
truA	4	0.448834	0.706696	0.0568182	0.6	1.10687	TRANSLATION
truB	6	0.151558	0.316282	0.0568182	0.6	1.10445	TRANSLATION
trxH	4	0.44283	0.445938	0.0568182	0.6	1.11077	BIOSYNTHESIS OF COFACTORS, PROSTHETIC GROUPS, AND CARRIERS
tyrA	4	0.278585	0.49168	0.0568182	0.6	1.08794	AMINO-ACID BIOSYNTHESIS
udp	4	0.359772	0.538608	0.0568182	0.6	1.03872	PURINES, PYRIMIDINES, NUCLEOSIDES AND NUCLEOTIDES
umuC	3	1.17096	0.727887	0.0568182	0.6	1.14765	REPLICATION
uvrA	4	0.375274	0.620937	0.0568182	0.6	1.06383	REPLICATION
uvrB	4	0.421539	0.79392	0.0568182	0.6	1.05768	REPLICATION
uvrC	6	0.196799	0.362027	0.0568182	0.6	1.05156	REPLICATION
vacB1	3	1.28054	1.45173	0.0568182	0.6	1.01971	TRANSCRIPTION
vacB2	4	0.462997	0.587883	0.0568182	0.6	1.11686	TRANSCRIPTION
valS	5	0.0761731	0.177419	0.0568182	0.6	1.05075	TRANSLATION
xseA	4	0.291406	0.521867	0.0568182	0.6	1.03127	REPLICATION
xylT	2	0.963981	2.42035	0.0568182	8.4	1.18823	TRANSPORT AND BINDING PROTEINS
xynD	4	0.495728	0.403476	0.0568182	0.6	1.08702	CENTRAL INTERMEDIARY METABOLISM
yabD	2	0.730019	1.15017	0.0568182	8.4	1.22882	UNKNOWN
yacG	4	0.496567	0.528654	0.0568182	0.6	1.15284	UNKNOWN
yafD	4	0.532164	0.56541	0.0568182	0.6	1.17446	UNKNOWN
yagA	5	0.126956	0.270403	0.0568182	0.6	1.16566	UNKNOWN
yagB	5	0.0812376	0.184541	0.0568182	0.6	1.16122	UNKNOWN
yagE	6	0.264416	0.480642	0.0568182	0.6	1.15956	TRANSPORT AND BINDING PROTEINS
yahA	6	0.205984	0.399696	0.0568182	0.6	1.09357	UNKNOWN
yahD	3	0.464227	0.909425	0.0568182	0.6	1.11869	UNKNOWN
yahG	6	0.201682	0.438518	0.0568182	0.6	1.04186	TRANSPORT AND BINDING PROTEINS
yaiA	4	0.390125	0.811017	0.0568182	0.6	1.15184	UNKNOWN
yaiB	4	0.392163	0.486891	0.0568182	0.6	1.14401	UNKNOWN
yaiG	2	1.31738	4.28526	0.0568182	8.4	1.36001	UNKNOWN
yaiI	4	0.342284	0.689368	0.0568182	0.6	0.989575	UNKNOWN
yajE	4	0.511899	0.605204	0.0568182	0.6	1.21184	OTHER CATEGORIES
ybaA	1	0.393194	7.8454	0.0568182	0.6	1.13289	UNKNOWN
ybaB	6	0.138921	0.26861	0.0568182	0.6	0.938433	TRANSPORT AND BINDING PROTEINS
ybaC	6	0.164686	0.315356	0.0568182	0.6	1.03863	UNKNOWN
ybaD	6	0.128017	0.362574	0.0568182	0.6	1.04575	UNKNOWN
ybaF	5	0.0399157	0.0725477	0.0568182	0.6	1.00583	UNKNOWN
ybaG	5	0.114579	0.255799	0.0568182	0.6	1.02064	UNKNOWN
ybaH	3	0.552008	0.795556	0.0568182	0.6	1.12332	REPLICATION
ybaI	4	0.413385	0.640809	0.0568182	0.6	1.15114	UNKNOWN
ybbB	4	0.344642	0.652663	0.0568182	0.6	1.15623	UNKNOWN
ybbC	4	0.304799	0.511769	0.0568182	0.6	1.16602	UNKNOWN
ybcH	4	0.506509	0.480043	0.0568182	0.6	1.14299	UNKNOWN
ybdC	6	0.204564	0.466563	0.0568182	0.6	1.03822	UNKNOWN
ybdD	6	0.190429	0.447594	0.0568182	0.6	1.00529	UNKNOWN
ybdK	5	0.147842	0.193406	0.0568182	0.6	1.09236	OTHER CATEGORIES
ybdL	4	0.297828	0.54331	0.0568182	0.6	1.225	OTHER CATEGORIES
ybfA	4	0.301737	0.361076	0.0568182	0.6	1.03786	UNKNOWN
ybfD	3	0.67683	0.941424	0.0568182	0.6	1.21631	TRANSPORT AND BINDING PROTEINS
ybgD	4	0.34489	0.665989	0.0568182	0.6	1.11508	UNKNOWN
ybhA	4	0.373403	0.704398	0.0568182	0.6	1.11285	UNKNOWN
ybhB	6	0.224107	0.385343	0.0568182	0.6	1.109	UNKNOWN
ybhE	3	0.510792	1.11002	0.0568182	0.6	1.27734	UNKNOWN
ybiB	3	0.44794	0.835352	0.0568182	0.6	1.05299	UNKNOWN
ybiC	6	0.256659	0.662154	0.0568182	0.6	1.04996	UNKNOWN
ybiD	6	0.263779	0.526129	0.0568182	0.6	1.01908	UNKNOWN
ybiG	3	0.549431	0.820038	0.0568182	0.6	1.2154	UNKNOWN
ybiH	4	0.366391	0.323639	0.0568182	0.6	1.31731	UNKNOWN
ybiI	3	0.825069	1.30534	0.0568182	0.6	1.08511	UNKNOWN
ybiK	4	0.363803	0.672874	0.0568182	0.6	1.00654	UNKNOWN
ybjD	6	0.243788	0.605935	0.0568182	0.6	0.999015	UNKNOWN
ybjJ	4	0.367644	0.638383	0.0568182	0.6	1.07832	UNKNOWN
ybjK	3	0.483304	0.795992	0.0568182	0.6	1.0282	UNKNOWN
ycaF	6	0.145784	0.273228	0.0568182	0.6	1.11296	UNKNOWN
ycaG	3	0.499703	0.769783	0.0568182	0.6	1.06744	UNKNOWN
yccB	3	0.721501	1.42022	0.0568182	0.6	1.10462	UNKNOWN
yccE	5	0.0302402	0.0711818	0.0568182	0.6	1.14069	UNKNOWN
yccF	5	0.108434	0.218545	0.0568182	0.6	1.03961	UNKNOWN
yccG	6	0.163586	0.368004	0.0568182	0.6	0.998887	UNKNOWN
yccH	5	0.12246	0.257461	0.0568182	0.6	1.08327	UNKNOWN
yccI	6	0.214932	0.581839	0.0568182	0.6	1.07282	UNKNOWN
ycdA	2	0.530076	0.799181	0.0568182	8.4	1.25742	UNKNOWN
yceE	4	0.37737	0.737775	0.0568182	0.6	1.0736	UNKNOWN
ycfA	6	0.26582	0.556679	0.0568182	0.6	1.14269	REGULATORY FUNCTIONS
ycfB	6	0.234771	0.509009	0.0568182	0.6	1.21142	TRANSPORT AND BINDING PROTEINS
ycfD	6	0.227368	0.530652	0.0568182	0.6	1.12524	UNKNOWN
ycfF	6	0.276868	0.563638	0.0568182	0.6	1.12637	UNKNOWN
ycfG	4	0.325328	0.612257	0.0568182	0.6	1.21188	UNKNOWN
ycgF	4	0.426501	0.539027	0.0568182	0.6	1.18437	UNKNOWN
ycgG	4	0.410159	0.511292	0.0568182	0.6	1.17557	ENERGY METABOLISM
ycgH	3	0.561329	1.0194	0.0568182	0.6	1.12105	UNKNOWN
ycgI	4	0.375698	0.485045	0.0568182	0.6	1.12068	UNKNOWN
ycgJ	4	0.442097	0.525812	0.0568182	0.6	1.01232	UNKNOWN
ychD	6	0.252638	0.587755	0.0568182	0.6	1.15089	TRANSPORT AND BINDING PROTEINS
ychE	4	0.325477	0.626249	0.0568182	0.6	1.00524	TRANSPORT AND BINDING PROTEINS
ychG	6	0.144441	0.372564	0.0568182	0.6	0.911754	UNKNOWN
yciA	3	0.922142	0.556509	0.0568182	0.6	1.13693	ENERGY METABOLISM
yciC	6	0.157194	0.443649	0.0568182	0.6	1.01395	UNKNOWN
yciD	3	0.431953	1.62508	0.0568182	0.6	1.00391	UNKNOWN
ycjB	3	0.452354	0.822174	0.0568182	0.6	1.32176	UNKNOWN
ycjC	4	0.421645	0.650046	0.0568182	0.6	1.09766	TRANSLATION
ycjD	3	0.559553	0.822402	0.0568182	0.6	1.02263	TRANSLATION
ydaE	3	0.739926	1.89424	0.0568182	0.6	1.10965	TRANSPORT AND BINDING PROTEINS
ydaG	3	1.13009	1.21073	0.0568182	0.6	1.19446	TRANSPORT AND BINDING PROTEINS
ydbA	3	1.26024	1.4703	0.0568182	0.6	1.17676	TRANSPORT AND BINDING PROTEINS
ydbC	4	0.315099	0.581118	0.0568182	0.6	0.906006	UNKNOWN
ydbD	2	0.394693	0.533472	0.0568182	8.4	1.2116	UNKNOWN
ydcB	6	0.144845	0.318209	0.0568182	0.6	1.14582	TRANSPORT AND BINDING PROTEINS
ydcE	3	0.425484	1.19534	0.0568182	0.6	1.0566	TRANSPORT AND BINDING PROTEINS
ydcF	5	0.0826706	0.208948	0.0568182	0.6	1.0911	TRANSPORT AND BINDING PROTEINS
ydgB	6	0.275525	0.330837	0.0568182	0.6	1.22028	TRANSPORT AND BINDING PROTEINS
ydgC	4	0.42864	0.383006	0.0568182	0.6	1.17884	TRANSPORT AND BINDING PROTEINS
ydgD	2	0.521802	0.842588	0.0568182	8.4	0.995927	UNKNOWN
ydgF	3	0.731038	1.0293	0.0568182	0.6	1.11792	UNKNOWN
ydhF	2	0.129778	0.337915	0.0568182	8.4	1.10471	UNKNOWN
ydiC	3	0.886249	1.41789	0.0568182	0.6	1.32965	TRANSPORT AND BINDING PROTEINS
ydjD	4	0.363238	0.528266	0.0568182	0.6	1.10525	UNKNOWN
yeaA	3	0.392599	0.918216	0.0568182	0.6	1.08825	UNKNOWN
yeaG	6	0.189688	0.349053	0.0568182	0.6	1.16688	FATTY ACID AND PHOSPHOLIPID METABOLISM
yebB	6	0.271038	0.39799	0.0568182	0.6	1.08581	OTHER CATEGORIES
yebF	4	0.364712	0.298358	0.0568182	0.6	1.14039	REGULATORY FUNCTIONS
yeiE	6	0.182328	0.262218	0.0568182	0.6	1.10304	UNKNOWN
yeiG	5	0.0640722	0.201803	0.0568182	0.6	1.0161	UNKNOWN
yejC	6	0.16914	0.684571	0.0568182	0.6	1.00622	UNKNOWN
yfbM	5	0.139781	0.115	0.0568182	0.6	1.09991	REGULATORY FUNCTIONS
yfcB	3	1.28042	1.71542	0.0568182	0.6	1.07858	TRANSPORT AND BINDING PROTEINS
yfcI	3	1.30033	1.95124	0.0568182	0.6	1.07865	UNKNOWN
yfdB	1	0.76987	4.57086	0.0568182	0.6	1.0249	UNKNOWN
yfgC	1	0.805486	10.8622	0.0568182	0.6	0.990767	UNKNOWN
yfgG	2	1.00426	1.49771	0.0568182	8.4	1.11068	UNKNOWN
yfgH	4	0.447918	0.569066	0.0568182	0.6	1.12909	UNKNOWN
yfiC	3	0.629378	0.892669	0.0568182	0.6	1.11093	UNKNOWN
yfiE	3	0.748279	0.582145	0.0568182	0.6	1.07908	UNKNOWN
yfiH	4	0.309672	0.439009	0.0568182	0.6	1.01084	UNKNOWN
yfiJ	6	0.299226	0.328055	0.0568182	0.6	1.07692	ENERGY METABOLISM
yfjA	4	0.519436	0.543723	0.0568182	0.6	1.10245	UNKNOWN
ygaB	3	0.437208	0.843707	0.0568182	0.6	1.2	UNKNOWN
ygaD	6	0.253081	0.371862	0.0568182	0.6	1.11669	UNKNOWN
ygaI	6	0.177414	0.408461	0.0568182	0.6	0.924593	UNKNOWN
ygbB	3	1.47686	1.4378	0.0568182	0.6	1.18667	UNKNOWN
ygbE	6	0.221866	0.387338	0.0568182	0.6	1.07648	UNKNOWN
ygcA	4	0.284189	0.528393	0.0568182	0.6	1.05399	ENERGY METABOLISM
ygdE	1	2.05032	8.79531	0.0568182	0.6	1.03508	UNKNOWN
yghG	1	4.59405	11.1088	0.0568182	8.4	1.22449	UNKNOWN
ygiI	5	0.107621	0.279931	0.0568182	0.6	1.03984	UNKNOWN
ygiJ	5	0.115148	0.315145	0.0568182	0.6	0.977194	UNKNOWN
ygiK	6	0.137716	0.397418	0.0568182	0.6	1.03502	UNKNOWN
yhcA	3	0.601778	0.918179	0.0568182	0.6	1.07193	TRANSPORT AND BINDING PROTEINS
yhcB	4	0.437324	0.544229	0.0568182	0.6	1.09586	UNKNOWN
yhcH	3	0.558195	0.926334	0.0568182	0.6	1.10971	UNKNOWN
yhcI	4	0.370747	0.379191	0.0568182	0.6	1.00646	UNKNOWN
yhdC	6	0.210054	0.6491	0.0568182	0.6	1.06258	TRANSLATION
yheA	4	0.32091	0.802966	0.0568182	0.6	1.0252	UNKNOWN
yheB	6	0.209411	0.662395	0.0568182	0.6	1.07279	UNKNOWN
yhfB	4	0.319585	0.336947	0.0568182	0.6	1.00845	UNKNOWN
yhgB	3	0.489194	1.23555	0.0568182	0.6	1.2381	UNKNOWN
yhhG	6	0.219503	0.404757	0.0568182	0.6	1.05408	UNKNOWN
yhjC	3	0.530897	0.909356	0.0568182	0.6	1.1289	UNKNOWN
yiaA	4	0.374479	0.491013	0.0568182	0.6	1.06545	UNKNOWN
yiaB	4	0.430175	0.558645	0.0568182	0.6	1.15004	ENERGY METABOLISM
yibB	6	0.172736	0.366087	0.0568182	0.6	1.14762	UNKNOWN
yibC	4	0.288092	0.508222	0.0568182	0.6	1.062	UNKNOWN
yibD	6	0.275021	0.516353	0.0568182	0.6	0.999544	UNKNOWN
yibE	3	0.479149	1.95413	0.0568182	0.6	1.06427	UNKNOWN
yicB	4	0.3316	0.571961	0.0568182	0.6	1.06509	UNKNOWN
yicC	4	0.395859	0.671411	0.0568182	0.6	1.09448	UNKNOWN
yicE	4	0.322975	0.489966	0.0568182	0.6	1.07522	UNKNOWN
yidA	6	0.166228	0.222246	0.0568182	0.6	1.20545	REGULATORY FUNCTIONS
yieH	3	0.529341	0.987625	0.0568182	0.6	1.05994	UNKNOWN
yihF	6	0.215277	0.326331	0.0568182	0.6	1.06144	UNKNOWN
yiiB	4	0.410501	0.774746	0.0568182	0.6	1.01948	UNKNOWN
yiiE	4	0.354853	0.580247	0.0568182	0.6	1.09328	UNKNOWN
yiiF	4	0.506421	0.706346	0.0568182	0.6	1.08721	TRANSPORT AND BINDING PROTEINS
yijC	3	1.8773	1.19701	0.0568182	0.6	1.17793	TRANSPORT AND BINDING PROTEINS
yijD	3	1.04161	0.722028	0.0568182	0.6	1.17077	TRANSPORT AND BINDING PROTEINS
yjaH	5	0.128527	0.217763	0.0568182	0.6	1.07531	UNKNOWN
yjaI	6	0.252698	0.557231	0.0568182	0.6	1.06999	UNKNOWN
yjbB	4	0.402716	0.546115	0.0568182	0.6	1.14363	UNKNOWN
yjbC	4	0.343566	0.598695	0.0568182	0.6	1.06503	UNKNOWN
yjbE	4	0.323265	0.484891	0.0568182	0.6	1.01711	OTHER CATEGORIES
yjbF	4	0.344853	0.522724	0.0568182	0.6	1.09734	UNKNOWN
yjcA	1	15.1414	38.5537	0.0568182	0.6	1.11162	TRANSPORT AND BINDING PROTEINS
yjcD	6	0.136911	0.525155	0.0568182	0.6	1.10921	UNKNOWN
yjcE	4	0.355679	0.801873	0.0568182	0.6	1.12976	UNKNOWN
yjcF	6	0.267019	0.517667	0.0568182	0.6	1.11835	UNKNOWN
yjdB	4	0.347975	0.546176	0.0568182	0.6	1.10861	UNKNOWN
yjdE	6	0.253477	0.576386	0.0568182	0.6	1.09009	TRANSPORT AND BINDING PROTEINS
yjfG	6	0.214245	0.29721	0.0568182	0.6	1.05306	UNKNOWN
yjgB	4	0.363126	0.550915	0.0568182	0.6	1.18752	UNKNOWN
yjgD	6	0.182061	0.213218	0.0568182	0.6	1.10075	TRANSPORT AND BINDING PROTEINS
yjgF	4	0.335939	0.283991	0.0568182	0.6	1.10062	UNKNOWN
yjhA	6	0.260374	0.240746	0.0568182	0.6	1.1538	UNKNOWN
yjhC	6	0.251243	0.421186	0.0568182	0.6	0.98726	UNKNOWN
yjhD	4	0.358512	0.55258	0.0568182	0.6	1.07391	UNKNOWN
yjhF	6	0.254027	0.521564	0.0568182	0.6	1.06513	ENERGY METABOLISM
yjiE	4	0.392766	0.641811	0.0568182	0.6	1.03111	UNKNOWN
yjjA	5	0.125778	0.211516	0.0568182	0.6	1.02017	UNKNOWN
yjjC	3	0.658803	1.08612	0.0568182	0.6	1.2352	TRANSPORT AND BINDING PROTEINS
yjjF	6	0.191092	0.53509	0.0568182	0.6	1.11851	TRANSPORT AND BINDING PROTEINS
yjjH	4	0.334071	0.593798	0.0568182	0.6	1.06544	UNKNOWN
ykcF	4	0.327522	0.621931	0.0568182	0.6	1.06508	UNKNOWN
ykcG	6	0.195494	0.273417	0.0568182	0.6	1.03196	UNKNOWN
ykhF	6	0.184489	0.525373	0.0568182	0.6	1.03649	TRANSPORT AND BINDING PROTEINS
ykiC	4	0.303079	0.566848	0.0568182	0.6	1.13958	UNKNOWN
ykiD	6	0.28076	0.555227	0.0568182	0.6	1.11956	UNKNOWN
ykiF	3	0.607553	0.893838	0.0568182	0.6	1.05904	UNKNOWN
ykiG	4	0.294628	0.412635	0.0568182	0.6	1.09666	UNKNOWN
ykiH	4	0.286265	0.543619	0.0568182	0.6	1.097	UNKNOWN
ykjE	4	0.291976	0.370549	0.0568182	0.6	1.07164	UNKNOWN
ykjF	4	0.437008	0.572941	0.0568182	0.6	1.01703	UNKNOWN
ykjH	4	0.348974	0.694488	0.0568182	0.6	1.16063	UNKNOWN
ylbB	6	0.218993	0.411052	0.0568182	0.6	1.11108	TRANSPORT AND BINDING PROTEINS
ylbD	4	0.439406	0.593724	0.0568182	0.6	1.04999	UNKNOWN
ylcA	5	0.0813137	0.227579	0.0568182	0.6	0.982683	TRANSPORT AND BINDING PROTEINS
yldC	6	0.239191	0.447653	0.0568182	0.6	1.09522	UNKNOWN
yleF	4	0.313548	0.599777	0.0568182	0.6	1.23716	REGULATORY FUNCTIONS
ylfA	6	0.214488	0.513185	0.0568182	0.6	1.20706	UNKNOWN
ylfB	3	1.17989	2.23989	0.0568182	0.6	1.21809	UNKNOWN
ylfD	3	0.976783	1.41041	0.0568182	0.6	1.07935	UNKNOWN
ylfF	6	0.14762	0.30223	0.0568182	0.6	1.05798	UNKNOWN
ylfH	6	0.182882	0.351966	0.0568182	0.6	1.05148	CENTRAL INTERMEDIARY METABOLISM
ylgG	4	0.381318	0.660229	0.0568182	0.6	1.09544	UNKNOWN
ylhB	5	0.0746362	0.361902	0.0568182	0.6	1.0381	UNKNOWN
yliA	2	0.179919	0.343788	0.0568182	8.4	1.13936	REGULATORY FUNCTIONS
yljE	4	0.376375	0.658703	0.0568182	0.6	1.11597	UNKNOWN
yljF	6	0.259162	0.454299	0.0568182	0.6	1.0741	UNKNOWN
yljG	6	0.227097	0.408155	0.0568182	0.6	1.08293	UNKNOWN
yljI	4	0.270522	0.467088	0.0568182	0.6	1.13345	TRANSPORT AND BINDING PROTEINS
yljJ	6	0.245237	0.428184	0.0568182	0.6	1.06904	UNKNOWN
ylqL	3	0.556395	0.9034	0.0568182	0.6	1.13678	REGULATORY FUNCTIONS
ylxQ	4	0.346018	0.62257	0.0568182	0.6	1.11516	TRANSLATION
ymbJ	2	1.14162	2.02023	0.0568182	8.4	1.32146	UNKNOWN
ymeB	3	2.28727	1.27852	0.0568182	0.6	1.30726	TRANSPORT AND BINDING PROTEINS
ymgJ	1	1.61299	3.39782	0.0568182	0.6	1.1306	UNKNOWN
ymhC	1	2.40391	3.68065	0.0568182	0.6	1.19968	UNKNOWN
ymjE	4	0.413759	0.664879	0.0568182	0.6	1.18412	CELL ENVELOPE
ymjF	3	0.521534	0.881289	0.0568182	0.6	1.17245	CELL ENVELOPE
ynaB	3	1.87709	1.22539	0.0568182	0.6	1.14179	REGULATORY FUNCTIONS
ynaC	5	0.110377	0.316519	0.0568182	0.6	1.19841	TRANSPORT AND BINDING PROTEINS
ynaD	6	0.141695	0.357768	0.0568182	0.6	1.21754	TRANSPORT AND BINDING PROTEINS
ynbA	3	0.482548	0.913345	0.0568182	0.6	1.10573	UNKNOWN
ynbB	3	0.72301	1.6895	0.0568182	0.6	1.19526	UNKNOWN
ynbC	3	0.478517	0.846164	0.0568182	0.6	1.14955	UNKNOWN
ynbD	3	0.523176	0.810589	0.0568182	0.6	1.14625	UNKNOWN
yneF	2	0.143851	0.295097	0.0568182	8.4	1.20265	UNKNOWN
ynfG	1	0.786323	3.17794	0.0568182	0.6	1.14099	UNKNOWN
yngB	6	0.212074	0.478121	0.0568182	0.6	1.01826	TRANSPORT AND BINDING PROTEINS
yngE	6	0.219242	0.575576	0.0568182	0.6	0.947772	TRANSPORT AND BINDING PROTEINS
yngF	6	0.213438	0.603527	0.0568182	0.6	1.05731	TRANSPORT AND BINDING PROTEINS
ynhA	3	0.62646	0.76809	0.0568182	0.6	1.04161	UNKNOWN
ynhI	6	0.260132	0.577279	0.0568182	0.6	1.09949	UNKNOWN
yniG	3	0.457509	1.18282	0.0568182	0.6	1.24013	TRANSPORT AND BINDING PROTEINS
yniI	5	0.11601	0.411954	0.0568182	0.6	0.969389	UNKNOWN
yniJ	5	0.0676157	0.107369	0.0568182	0.6	0.958101	UNKNOWN
ynjH	4	0.502051	0.622907	0.0568182	0.6	1.07448	UNKNOWN
ynjJ	3	0.458215	0.972956	0.0568182	0.6	1.17139	UNKNOWN
yofM	4	0.311994	0.611087	0.0568182	0.6	0.948104	UNKNOWN
yogG	6	0.237277	0.558564	0.0568182	0.6	1.0033	UNKNOWN
yogJ	4	0.455521	0.61645	0.0568182	0.6	1.0033	TRANSPORT AND BINDING PROTEINS
yohC	3	1.80716	1.81099	0.0568182	0.6	1.22533	REGULATORY FUNCTIONS
yohD	5	0.167565	0.158437	0.0568182	1	0.951215	UNKNOWN
yojB	4	0.340128	0.36916	0.0568182	0.6	1.17785	UNKNOWN
ypaC	2	0.399846	0.447394	0.0568182	8.4	1.11402	UNKNOWN
ypaH	6	0.236536	0.445641	0.0568182	0.6	1.16706	UNKNOWN
ypbD	4	0.355786	0.390293	0.0568182	0.6	1.08516	TRANSPORT AND BINDING PROTEINS
ypcA	1	0.347409	5.54159	0.0568182	0.6	1.00656	ENERGY METABOLISM
ypcB	1	0.424624	5.11598	0.0568182	0.6	0.982585	UNKNOWN
ypcC	3	0.214662	2.05038	0.0568182	0.6	0.95887	UNKNOWN
ypcG	6	0.0794576	0.577591	0.0568182	0.6	0.921256	TRANSPORT AND BINDING PROTEINS
ypcH	5	0.0448486	0.226024	0.0568182	0.6	0.990484	TRANSPORT AND BINDING PROTEINS
ypdA	5	0.0479021	0.230724	0.0568182	0.6	1.02552	TRANSPORT AND BINDING PROTEINS
ypdB	5	0.0740205	0.341078	0.0568182	0.6	0.967957	ENERGY METABOLISM
ypdC	5	0.068385	0.298428	0.0568182	0.6	0.936889	UNKNOWN
ypdD	4	0.392987	0.507217	0.0568182	0.6	1.0416	ENERGY METABOLISM
ypfF	2	0.471241	0.743211	0.0568182	8.4	1.17604	UNKNOWN
ypgD	4	0.541201	0.580896	0.0568182	0.6	1.04681	TRANSPORT AND BINDING PROTEINS
yphJ	4	0.497403	0.562471	0.0568182	0.6	1.09273	UNKNOWN
ypjB	3	0.542324	0.821185	0.0568182	0.6	1.11491	UNKNOWN
ypjF	6	0.23696	0.403551	0.0568182	0.6	1.12245	ENERGY METABOLISM
ypjH	3	0.811744	0.534292	0.0568182	0.6	1.23011	ENERGY METABOLISM
yqaB	4	0.409912	0.576391	0.0568182	0.6	1.04615	UNKNOWN
yqaC	4	0.386547	0.662652	0.0568182	0.6	1.06946	UNKNOWN
yqaD	3	0.521272	0.773348	0.0568182	0.6	1.02634	UNKNOWN
yqaG	4	0.510362	0.570696	0.0568182	0.6	1.09257	UNKNOWN
yqcF	3	0.742291	0.976188	0.0568182	0.6	1.11972	UNKNOWN
yqeD	3	0.817521	0.732064	0.0568182	0.6	1.20959	UNKNOWN
yqeL	6	0.256529	0.525779	0.0568182	0.6	1.13755	REGULATORY FUNCTIONS
yqgC	4	0.325436	0.428708	0.0568182	0.6	1.09807	UNKNOWN
yqiA	6	0.20248	0.599935	0.0568182	0.6	1.05694	TRANSPORT AND BINDING PROTEINS
yqjB	3	0.510685	0.797751	0.0568182	0.6	1.07148	UNKNOWN
yqjD	3	0.523633	0.802882	0.0568182	0.6	1.05074	UNKNOWN
yqjE	4	0.435411	0.747859	0.0568182	0.6	1.11986	UNKNOWN
yraC	6	0.160939	0.348123	0.0568182	0.6	1.09721	UNKNOWN
yraD	6	0.183423	0.418198	0.0568182	0.6	0.974954	UNKNOWN
yrbI	3	0.682332	0.722475	0.0568182	0.6	1.0479	REGULATORY FUNCTIONS
yrcA	6	0.190322	0.634229	0.0568182	0.6	1.02884	ENERGY METABOLISM
yrfE	4	0.376286	0.677517	0.0568182	0.6	1.12443	REGULATORY FUNCTIONS
yrgH	3	1.33696	0.430659	0.0568182	0.6	1.15729	UNKNOWN
yriB	3	0.59219	0.83941	0.0568182	0.6	1.10927	UNKNOWN
yriC	4	0.429775	0.617013	0.0568182	0.6	1.13139	UNKNOWN
yrjB	6	0.206113	0.320575	0.0568182	0.6	1.13521	ENERGY METABOLISM
yrjC	4	0.388633	0.533355	0.0568182	0.6	1.19408	ENERGY METABOLISM
yrjD	6	0.27493	0.354327	0.0568182	0.6	1.22056	UNKNOWN
yrjI	5	0.127681	0.213298	0.0568182	0.6	1.0328	ENERGY METABOLISM
ysaA	4	0.506008	0.665267	0.0568182	0.6	1.0213	UNKNOWN
ysaB	4	0.383517	0.385659	0.0568182	0.6	1.10618	TRANSPORT AND BINDING PROTEINS
ysaC	4	0.417511	0.580414	0.0568182	0.6	1.10934	TRANSPORT AND BINDING PROTEINS
ysaD	3	0.66078	0.661669	0.0568182	0.6	1.10091	UNKNOWN
ysbA	6	0.271676	0.361591	0.0568182	0.6	1.12322	UNKNOWN
ysbB	6	0.201365	0.300758	0.0568182	0.6	1.09657	UNKNOWN
ysbC	4	0.29298	0.438313	0.0568182	0.6	1.05935	UNKNOWN
yscA	3	0.708278	0.77576	0.0568182	0.6	1.14363	UNKNOWN
yscB	3	0.725629	1.02175	0.0568182	0.6	1.16397	UNKNOWN
yscD	4	0.314451	0.704981	0.0568182	0.6	1.03505	UNKNOWN
yscE	6	0.235668	0.444087	0.0568182	0.6	1.00598	FATTY ACID AND PHOSPHOLIPID METABOLISM
ysdA	6	0.20245	0.2447	0.0568182	0.6	1.04231	TRANSPORT AND BINDING PROTEINS
ysdB	3	0.722329	1.63897	0.0568182	0.6	1.00097	TRANSPORT AND BINDING PROTEINS
ysdE	5	0.112373	0.433809	0.0568182	0.6	1.02882	TRANSPORT AND BINDING PROTEINS
yseA	4	0.437012	0.53788	0.0568182	0.6	1.0061	UNKNOWN
yseF	6	0.28247	0.295063	0.0568182	0.6	1.1054	UNKNOWN
yseH	6	0.261482	0.339637	0.0568182	0.6	1.12983	UNKNOWN
ysfB	4	0.398589	0.38305	0.0568182	0.6	1.01052	TRANSPORT AND BINDING PROTEINS
ysfC	6	0.260507	0.31062	0.0568182	0.6	1.05175	CELL ENVELOPE
ysfD	4	0.322007	0.37472	0.0568182	0.6	1.04416	REGULATORY FUNCTIONS
yshB	6	0.158409	0.497089	0.0568182	0.6	1.00489	UNKNOWN
ysiA	6	0.252231	0.361431	0.0568182	0.6	1.08542	TRANSPORT AND BINDING PROTEINS
ysiB	6	0.258014	0.309885	0.0568182	0.6	1.14902	TRANSPORT AND BINDING PROTEINS
ysiD	4	0.296358	0.465392	0.0568182	0.6	1.09297	UNKNOWN
ysiE	4	0.358193	0.652129	0.0568182	0.6	1.10389	UNKNOWN
ysjC	6	0.193714	0.424605	0.0568182	0.6	1.04972	UNKNOWN
ysjE	6	0.209972	0.565066	0.0568182	0.6	1.06525	UNKNOWN
ysjF	4	0.515201	0.666348	0.0568182	0.6	1.22111	UNKNOWN
ysjG	6	0.214335	0.310078	0.0568182	0.6	1.01471	UNKNOWN
ytaB	6	0.259147	0.250542	0.0568182	0.6	1.0871	TRANSPORT AND BINDING PROTEINS
ytbE	6	0.238966	0.497311	0.0568182	0.6	1.14413	UNKNOWN
ytcA	6	0.218861	0.453882	0.0568182	0.6	1.1208	UNKNOWN
ytcB	6	0.158442	0.273345	0.0568182	0.6	1.07046	UNKNOWN
ytdC	4	0.319285	0.417671	0.0568182	0.6	1.03438	UNKNOWN
ytdF	6	0.236793	0.351158	0.0568182	0.6	1.114	UNKNOWN
yteG	4	0.527793	0.623287	0.0568182	0.6	1.11971	UNKNOWN
ytfA	3	0.733099	0.798715	0.0568182	0.6	1.09582	UNKNOWN
ytfB	3	0.704363	0.864673	0.0568182	0.6	1.17501	UNKNOWN
ytgF	2	0.346848	0.802444	0.0568182	8.4	1.02896	UNKNOWN
ythB	6	0.245157	0.309636	0.0568182	0.6	1.01401	UNKNOWN
ythC	3	0.503513	0.839053	0.0568182	0.6	1.07707	UNKNOWN
yuaA	4	0.400238	0.683664	0.0568182	0.6	1.03714	UNKNOWN
yuaB	4	0.366552	0.561078	0.0568182	0.6	1.06247	UNKNOWN
yuaC	6	0.251068	0.50582	0.0568182	0.6	1.01839	UNKNOWN
yuaD	4	0.38746	0.645495	0.0568182	0.6	1.08356	UNKNOWN
yucG	3	0.451908	0.78212	0.0568182	0.6	1.19395	CENTRAL INTERMEDIARY METABOLISM
yudA	3	0.498505	0.845967	0.0568182	0.6	1.02586	TRANSPORT AND BINDING PROTEINS
yudB	4	0.446022	0.570977	0.0568182	0.6	1.11294	UNKNOWN
yudD	4	0.505014	0.652794	0.0568182	0.6	1.0129	UNKNOWN
yudE	3	0.597099	0.850938	0.0568182	0.6	1.12127	UNKNOWN
yudJ	2	0.319801	0.614847	0.0568182	8.4	1.08418	UNKNOWN
yudK	6	0.247616	0.508043	0.0568182	0.6	1.14373	UNKNOWN
yudL	6	0.192892	0.406661	0.0568182	0.6	1.11356	UNKNOWN
yueA	5	0.100601	0.210031	0.0568182	0.6	1.01817	UNKNOWN
yueD	6	0.271813	0.51474	0.0568182	0.6	1.09305	UNKNOWN
yueE	6	0.166877	0.323193	0.0568182	0.6	1.05546	TRANSLATION
yueF	6	0.183061	0.529533	0.0568182	0.6	0.985967	TRANSLATION
yufC	5	0.068274	0.168758	0.0568182	0.6	1.06641	UNKNOWN
yugA	6	0.190612	0.356715	0.0568182	0.6	1.16242	REGULATORY FUNCTIONS
yugB	6	0.176936	0.37078	0.0568182	0.6	1.20845	ENERGY METABOLISM
yugC	3	0.728628	0.673908	0.0568182	0.6	1.13421	ENERGY METABOLISM
yuhH	3	0.791628	0.641528	0.0568182	0.6	1.17919	UNKNOWN
yuiB	3	0.772896	0.493955	0.0568182	0.6	1.05899	UNKNOWN
yuiC	3	0.713172	1.50416	0.0568182	0.6	1.10829	UNKNOWN
yuiD	4	0.333608	0.601717	0.0568182	0.6	1.23133	UNKNOWN
yujA	3	0.444813	2.68967	0.0568182	0.6	1.04012	UNKNOWN
yujE	3	0.382571	0.868252	0.0568182	0.6	1.26059	UNKNOWN
yujG	4	0.402814	0.785234	0.0568182	0.6	1.12713	UNKNOWN
yvaA	6	0.180297	0.419074	0.0568182	0.6	1.03988	UNKNOWN
yvaB	6	0.143597	0.324068	0.0568182	0.6	1.05514	UNKNOWN
yvcA	3	0.468443	0.817787	0.0568182	0.6	0.904751	UNKNOWN
yvdB	3	0.467458	0.937253	0.0568182	0.6	1.09935	UNKNOWN
yvdC	3	0.589427	0.66815	0.0568182	0.6	1.18436	UNKNOWN
yvdE	6	0.205207	0.290686	0.0568182	0.6	1.14739	UNKNOWN
yvdF	3	0.644005	0.53347	0.0568182	0.6	1.11512	TRANSPORT AND BINDING PROTEINS
yvdG	3	0.617965	0.825606	0.0568182	0.6	1.18986	BIOSYNTHESIS OF COFACTORS, PROSTHETIC GROUPS, AND CARRIERS
yveE	3	0.740239	1.48399	0.0568182	0.6	1.01398	UNKNOWN
yveF	3	0.430288	0.89532	0.0568182	0.6	1.02602	UNKNOWN
yvhA	6	0.214823	0.303596	0.0568182	0.6	1.20907	UNKNOWN
yvhB	5	0.140492	0.156786	0.0568182	0.6	1.1343	UNKNOWN
yviA	3	0.661027	0.537231	0.0568182	0.6	1.06638	UNKNOWN
yvjA	6	0.241377	0.496533	0.0568182	0.6	1.0913	UNKNOWN
yvjB	6	0.246945	0.462606	0.0568182	0.6	1.04757	UNKNOWN
ywaD	6	0.169098	0.207123	0.0568182	0.6	1.09317	UNKNOWN
ywaE	3	0.496813	0.758174	0.0568182	0.6	1.24332	UNKNOWN
ywaF	4	0.307981	0.531799	0.0568182	0.6	1.10892	CELL ENVELOPE
ywaG	6	0.187816	0.304423	0.0568182	0.6	1.10936	CELL ENVELOPE
ywbA	6	0.1893	0.449583	0.0568182	0.6	1.13471	UNKNOWN
ywcC	5	0.0841513	0.222995	0.0568182	0.6	1.07695	UNKNOWN
ywdF	4	0.282461	0.462111	0.0568182	0.6	1.09539	UNKNOWN
yweA	6	0.212863	0.362064	0.0568182	0.6	1.28125	TRANSPORT AND BINDING PROTEINS
yweB	3	0.602917	1.39907	0.0568182	0.6	1.36717	UNKNOWN
yweC	6	0.237917	0.551708	0.0568182	0.6	1.12243	UNKNOWN
ywfA	6	0.188138	0.228458	0.0568182	0.6	1.14044	UNKNOWN
ywfD	6	0.191867	0.226484	0.0568182	0.6	1.10359	UNKNOWN
ywfE	6	0.197789	0.282389	0.0568182	0.6	1.18093	UNKNOWN
ywfF	4	0.525717	0.597066	0.0568182	0.6	1.13637	UNKNOWN
ywfH	3	0.934391	0.838915	0.0568182	0.6	1.09193	UNKNOWN
ywiA	4	0.473707	0.66301	0.0568182	0.6	1.11897	UNKNOWN
ywiB	4	0.446817	0.597308	0.0568182	0.6	1.06142	UNKNOWN
ywjB	6	0.272764	0.651825	0.0568182	0.6	0.968753	UNKNOWN
ywjE	6	0.153909	0.369895	0.0568182	0.6	1.09375	UNKNOWN
ywjG	3	0.590623	0.856897	0.0568182	0.6	1.07009	UNKNOWN
yxaC	6	0.16389	0.362126	0.0568182	0.6	1.04636	UNKNOWN
yxaF	6	0.178606	0.317882	0.0568182	0.6	1.07873	UNKNOWN
yxbA	4	0.296982	0.48766	0.0568182	0.6	1.07587	UNKNOWN
yxcA	4	0.498174	0.549937	0.0568182	0.6	1.0585	UNKNOWN
yxcD	4	0.318392	0.751279	0.0568182	0.6	1.09922	UNKNOWN
yxdC	4	0.277478	0.473858	0.0568182	0.6	1.09804	TRANSPORT AND BINDING PROTEINS
yxdD	6	0.249109	0.48378	0.0568182	0.6	1.06512	REGULATORY FUNCTIONS
yxdF	3	0.569689	0.590593	0.0568182	0.6	1.31151	UNKNOWN
yxdG	3	0.564284	1.17732	0.0568182	0.6	1.2361	TRANSPORT AND BINDING PROTEINS
yxeA	4	0.426399	0.737418	0.0568182	0.6	1.22139	UNKNOWN
yxeB	4	0.457542	0.743343	0.0568182	0.6	1.17844	TRANSPORT AND BINDING PROTEINS
yxfC	3	0.461306	0.806573	0.0568182	0.6	1.17175	UNKNOWN
yyaL	4	0.291022	0.517382	0.0568182	0.6	1.13041	REGULATORY FUNCTIONS
