# Supplementary material for: The significance of translation regulation in the stress response
Source: BMC Genomics. 2013 Aug 28;14:588. doi: 10.1186/1471-2164-14-588 (PMC3765724; doi:10.1186/1471-2164-14-588)
Supplement: Additional file 3: Table S2 — Ribosome density and ribosome occupancy values in L. lactis cells grown under isoleucine starvation. [file 1471-2164-14-588-S3.xlsx]

## Sheet: feuille 1
Supplementary Table S2: Ribosome density and ribosome occupancy values in L. lactis cells grown under isoleucine starvation
Gene	Ribosome density (ribosome/100 nucleotides)	Ribosome occupancy (%)
accB	1.79487	66.9098
accC	0.614035	74.1857
accD	0.968858	74.9227
ackA1		67.5449
ackA2	0.707071	70.5745
acmA	0.636364	75.6189
acmB	0.588235	79.5208
acmC	1.33333	71.8336
acmD	0.773481	73.3122
acpA		47.7222
acpD	1.30233	75.5026
adaA		73.8349
add		70.0228
adhE	0.309735	74.5652
adk	1.2963	72.4154
ahpC	1.48936	75.9804
ahpF	0.54902	78.7623
ahrC	1.87919	72.9881
alaS	0.320733	72.594
aldB	1.18143	80.8445
aldR	2.20472	77.9629
als	0.504505	81.8425
amtB	0.676329	63.8565
amyL	0.569106	79.2558
ansB		70.1785
apbE	0.773481	67.7749
apl	1.30233	67.8413
apt	1.50538	74.3023
apu	0.46589	66.9244
araT	0.714286	74.4978
arcC1	0.888889	68.0573
arcC2	0.888889	65.8157
arcD1	0.570265	66.2713
arcD2	0.562249	68.9902
arcT	0.742706	62.1435
argE	0.75067	70.18
argF	0.838323	67.8016
argG	0.701754	69.35
argH		67.3174
argR		67.6434
argS		75.1685
aroA	0.649652	77.2557
aroB	0.784314	69.6104
aroC	0.719794	80.4958
aroD	1.23348	74.8805
aroE	0.97561	73.2625
aroH		75.3029
arsC		72.0022
asd	0.779944	78.1502
asnB		75.6475
asnH	0.447284	77.5816
asnS		77.6715
aspB	0.71066	78.702
aspC	0.691358	73.8003
aspS	0.473773	74.0436
atpB	1.2844	77.2651
atpD	0.595745	74.2108
atpE		69.1661
atpF	1.6568	77.3969
atpG	0.965517	76.7167
atpH	1.59091	81.0419
bacA	0.982456	70.271
bar		70.3943
bcaT	0.821114	83.0701
bglH	0.584551	69.4188
bglR		67.9254
bglS		67.4611
birA1	0.864198	74.5945
birA2		65.8091
blt	0.721649	72.064
bmpA	0.797721	74.1321
busAA	0.684597	80.5924
busAB	0.487805	80.4445
busR	1.35266	71.6935
butA	1.10236	72.5326
butB	0.754717	67.819
cadA	0.47138	79.2456
carA	0.782123	82.2015
carB	0.262911	75.4322
cbr		73.9686
ccpA		64.4853
cdsA	1.04478	74.1935
ceo	0.903226	71.4269
chiA	0.567951	74.5207
choS	0.558882	71.8874
citB	0.3298	73.9782
citC	0.806916	77.1308
citD	2.8866	77.5281
citE	0.918033	78.1724
citF	0.545809	78.9408
citR	0.903226	76.7965
clpB	0.322581	79.8571
clpC	0.342717	77.8429
clpE	0.373832	78.362
clpP		68.788
clpX	0.679612	68.6708
clsA	0.580913	73.9467
clsB	0.57377	75.3671
cmk		66.4319
coaA	0.912052	74.8586
cobC		66.6668
cobQ		67.0954
codY		60.1653
codZ		63.3842
comC	1.26126	62.8142
comFA	0.634921	70.2656
comFC	1.29032	67.5732
comGA		56.4666
comGB		67.4386
comGC		59.2422
comGD		62.3363
copR		76.0899
cpo	1.04478	69.1441
cpsM	1.41414	66.5669
crtK	1.73913	72.5416
cshA	0.666667	79.7418
cspE		46.407
ctrA	0.595745	80.8466
ctsR		73.6729
cydA	0.569106	75.4553
cydC	0.454545	68.0253
cydD	0.487805	72.9062
cysD	0.655738	64.0407
cysE	1.4	71.7042
cysK		60.5072
cysM	0.900322	71.4706
cysS	0.623608	67.9544
dacA		63.9288
dacB	1.1245	76.4542
dal	0.76087	78.9898
dapA		69.8632
dapB	1.0728	77.2025
dcdA		67.7449
ddl	0.8	72.4428
def		62.581
deoB	0.679612	77.3329
deoC	1.26697	71.4801
deoD	1.19149	78.083
dexB		66.3167
dfpB	1.2069	73.0216
dfrA	1.6568	73.7989
dgkA	1.84211	71.3619
dhaK	0.443038	70.5895
dhaL	0.883281	69.491
dhaM	1.45078	62.3032
dinF	0.626398	75.6929
dltC	3.5	82.0135
dnaC	0.614035	78.5276
dnaD	1.25561	72.9816
dnaE	0.263902	71.172
dnaH	0.506329	76.0908
dnaJ	0.736842	66.2509
dnaK	0.460526	81.3503
dnaN	0.734908	76.2718
dnaQ	1.00719	75.6029
dpsA		66.7209
dukA	1.2844	66.7468
dukB	1.31455	63.5264
dut		68.593
dxsB	0.481928	77.5182
ecsB	0.823529	75.4596
efp	1.50538	76.0381
enoA		64.9507
enoB	0.661939	75.4824
eraL		75.0904
exoA	0.835821	78.4964
ezrA	0.485269	69.6529
fabF	0.682927	69.1784
fabG1	1.14754	76.0787
fabI		67.6958
fabZ1		62.5182
fabZ2	1.93103	70.9649
fadD	0.551181	76.4878
fbaA		58.6565
fbp	0.436817	63.5543
femD	0.618102	75.7877
feoA	1.83007	70.8704
feoB	0.394366	70.4735
fer	4.11765	70.9272
ffh	0.539499	74.261
fhs	0.503597	70.9384
fhuB	0.883281	73.5535
fhuD	0.89172	74.0475
fhuG	0.894569	65.995
fhuR	0.927152	71.1638
fmt	0.875	75.8074
folB	2.39316	65.6203
folC		55.6179
folD	0.949153	73.7798
folE	0.8	70.1774
folP	0.782123	71.9255
frdC		74.2196
frr	1.50538	72.849
ftsA	0.612691	76.2399
ftsE	1.21212	68.6994
ftsH	0.402299	73.5061
ftsW1	0.665083	75.2625
ftsW2	0.7	71.8495
ftsX	0.897436	73.6075
ftsY	0.608696	77.4339
ftsZ	0.669856	75.2234
fur		66.711
fusA	0.394366	74.2361
gadB	0.599572	75.6941
gadR	1.01083	69.5797
galE	0.856269	74.8179
galK	0.7	67.4804
galM	0.823529	66.7685
galT	0.566802	66.4828
gapA		70.35
gapB		70.7393
gatB	0.572597	73.4006
gatC	2.7451	71.5869
gcp	0.806916	77.9245
gidA	0.447284	78.0043
gidB	1.17155	77.177
gidC	0.625	71.746
glgA	0.578512	70.9297
glgC	0.734908	72.3776
glgD	0.736842	67.3245
glgP	0.349563	74.7637
glk	0.864198	71.3635
glmS	0.462046	74.2725
glmU	0.610022	79.6225
glnA	0.626398	70.4311
glnP	0.391608	73.6741
glnR	2.27642	70.2097
glpD	0.459016	65.135
glpF1	1.17155	69.4521
glpF2	1.13821	68.5651
glpK	0.561122	63.6884
gltA	0.633484	75.8302
gltD	0.583333	80.3632
gltQ	1.14286	68.144
gltS	1.03704	71.5417
glyA	0.673077	78.755
glyS	0.880503	73.8951
gnd	0.591966	71.97
gntK	0.538462	69.4573
gntR	0.989399	80.6291
gntZ	0.924092	65.208
gpdA		63.3347
gpo		59.345
greA	1.78344	77.0099
groES		71.3255
grpE	1.55556	78.9623
gshR	0.642202	81.8667
guaA	0.544747	79.2291
guaB	0.566802	79.2466
guaC	0.848485	71.1121
gyrA		67.2746
gyrB	0.429448	72.4055
hemH	0.888889	72.6406
hemK	1.03321	78.0424
hemN	0.736842	77.9875
hexA	0.332937	74.3287
hexB	0.402299	77.5184
hflX	0.723514	75.2291
hisA	1.16667	73.8769
hisB	1.39303	68.0493
hisC	0.775623	67.965
hisD	0.648148	69.0404
hisI	1.31455	73.23
hisK	1.03704	72.1108
hisS	0.649652	69.6664
hisZ	0.97561	71.9271
hly	1.2844	78.2169
hmcM		73.7826
holB	0.97561	77.5062
hom	0.652681	77.4894
hprT	1.54696	68.9493
hpt	1.52174	77.9262
hrcA	0.804598	75.7669
hsdM	0.542636	73.3192
hsdR	0.281124	64.2108
hsdS	0.686275	75.0663
hslA		60.6124
hslB		71.3456
htrA	0.684597	76.178
icaA	0.788732	78.614
icaC	0.830861	81.11
icd	0.677966	79.2213
ileS	0.300107	82.0827
ilvB	0.51756	77.1093
ilvC	0.821114	76.1139
ilvD	0.490368	78.9713
ilvN	1.76101	78.7938
infA		78.1945
infB	0.296296	81.502
infC		80.4834
ipd	0.611354	74.6389
ispA	0.979021	75.0963
ispB	0.875	79.5296
kdgK		64.1353
kdtB	1.68675	72.6887
kinA	0.569106	75.2888
kinB	0.540541	76.9213
kinC		61.875
kinD	0.840841	73.9973
kinE	0.633484	70.9888
kinF	0.612691	82.4752
ksgA	0.949153	70.9899
kupA	0.417288	75.4612
kupB	0.416667	73.7465
lacC	0.915033	78.4035
lacR	1.19658	75.8733
lcnC	0.391061	70.9354
lcnD	0.590717	80.3543
lctO	0.729167	71.9475
ldh		76.769
ldhB	0.888889	74.6281
ldhX	0.864198	67.3507
lepA	0.460526	73.0557
leuB	0.872274	82.9355
leuC	0.607375	81.5467
leuD	1.45833	83.6798
leuS	0.337349	77.3174
lgt	1.0687	68.8938
ligA	0.427481	67.7872
llrA		64.342
llrB	1.18143	78.4003
llrC	1.19658	72.9762
llrD	1.33333	78.7225
llrE	1.22271	72.0121
llrF	1.23894	71.5619
llrG	1.25	70.0447
lmrA	0.478632	65.1813
lnbA		64.864
lplL	0.838323	69.6776
lspA	1.8543	76.4557
lysA	0.666667	80.7709
lysP	0.552268	75.262
lysQ	0.585774	78.6439
lysS	0.565657	72.2078
mae	0.734908	75.902
malQ	0.571429	68.1048
menB	0.996441	74.3127
menE	0.665083	74.2011
menF	0.691358	74.5002
mesJ	0.660377	77.4643
metB1	0.77135	70.7874
metE	0.368421	69.4417
metF	0.985915	66.8025
metK	0.7	75.3229
metS	0.422323	80.1254
mgtA	0.307355	68.5985
miaA	0.949153	77.5844
mleR	0.958904	70.2512
mleS	0.51756	75.2251
mreC	0.958904	75.6201
mreD	1.59091	78.5292
mscL		61.4165
msmK		61.4192
mtlD	0.725389	73.6856
mtsA	0.89172	76.8713
mtsB	1.17647	80.2893
mtsC	0.992908	78.9319
murA1	0.663507	74.3675
murA2	0.654206	76.9256
murB	0.933333	71.8653
murC		73.8367
murD	0.620843	75.8011
murE	0.578512	74.8379
murF	0.634921	66.8261
murI	1.02941	79.3574
mutM	1.02564	81.2283
mutS	0.36036	77.3953
mutX	1.79487	75.9528
mvaA	0.681265	72.8544
mycA	0.47619	70.7428
nadE	1.01818	74.8925
nadR	0.736842	80.5595
nagA	0.73107	79.5754
nagB		72.9708
nah	0.736842	76.5694
napB	1.75	72.6371
napC	0.703518	68.2444
ndrH		66.6205
ndrI	1.98582	66.4015
nifS	0.744681	78.164
nifU	2.29508	66.1536
nifZ	0.732984	63.2156
noxA	0.666667	75.3587
noxB	0.419162	76.4668
noxC	0.510949	70.4102
noxD	0.630631	76.8492
noxE	0.626398	68.6534
nrdD	0.374332	68.1564
nrdE	0.387275	80.7991
nrdF	0.858896	74.517
nrdG	1.4	66.5114
nth	1.27854	76.928
nucA	1.11554	66.609
nusA	0.73107	76.2149
nusB		70.7794
nusG		67.6957
obgL	0.639269	69.8563
ogt		73.3356
oppA	0.46589	81.2482
oppB	0.875	72.6457
oppC	0.949153	82.0197
oppD	0.825959	76.137
oppF	0.875	74.8136
optA	0.512821	81.1784
optB	0.921053	78.9703
optC	0.813953	81.8536
optD	0.8	81.9497
optF	0.89172	81.6928
optS	0.508167	77.39
osmC		67.0091
pabB	0.445151	80.9639
pacB	0.838323	78.87
pacL		66.8053
panE	0.894569	71.5833
papL	0.679612	75.3996
parA	1.0687	77.105
parC	0.339394	65.0586
parE	0.434109	72.9615
pbp1B	0.349127	76.4091
pbp2A	0.376344	75.8194
pbp2B	0.387812	73.0783
pbpX	0.366492	74.6071
pbuX	0.643678	79.542
pcaC	2.27642	66.7826
pcrA	0.368906	79.6473
pdhA	0.746667	76.5973
pdhB	0.856269	73.0487
pdhC	0.525328	80.6651
pdhD	0.591966	76.1375
pdp	0.649652	73.4213
pepC	0.640732	72.1907
pepDA	0.608696	74.8053
pepDB	0.589474	79.8514
pepF	0.465116	78.747
pepM	0.982456	76.5036
pepN	0.330579	79.4888
pepO	0.44586	77.4738
pepP	0.793201	77.286
pepT	0.676329	71.3077
pepV	0.591966	68.8545
pepXP	0.366492	75.343
pfl	0.35533	74.4167
pflA	1.0566	74.1677
pfs	1.07692	75.4108
pgk		72.5984
pgmB	1.26126	73.2794
pgsA	1.46597	72.8948
pheA	1	72.1923
pheS	0.806916	65.284
pheT	0.350877	67.0305
phnA		64.0352
phnB		56.5864
phoL	0.866873	75.4555
phoU		67.5276
pi101	0.740741	69.8564
pi102		73.565
pi103	1.00358	76.2966
pi104		63.6589
pi105		64.8198
pi106	5.6	70.8018
pi107	2.05882	75.3278
pi108	1.11111	81.3544
pi109	2.54545	78.9625
pi110		65.095
pi111	1.04089	78.3381
pi113	1.25561	66.3031
pi114	0.958904	77.7597
pi115	1.76101	72.1696
pi116	2.31405	63.3199
pi117	4.05797	70.0358
pi118	3.07692	76.2025
pi120	2	77.8117
pi122	5.09091	74.1566
pi123	4.59016	75.2293
pi124	4.51613	70.6156
pi125		61.9631
pi127	3.41463	70.3593
pi128	2.15385	76.6679
pi129	2.10526	74.1544
pi130	5.4902	72.9783
pi133	1.8543	65.9294
pi135	0.777778	65.8676
pi137	0.639269	78.4889
pi140	1.7284	65.4619
pi141	2.12121	75.0902
pi142	1.38614	63.4393
pi145	0.546875	73.2278
pi147	2.56881	66.2389
pi202		73.9031
pi207	2.5	78.3245
pi208	3.04348	62.8405
pi211		76.9959
pi217	3.14607	67.2497
pi218	1.47368	61.7202
pi222	1.68675	73.8489
pi226	2.85714	79.3715
pi228	1.8543	59.9969
pi231	0.696517	62.2722
pi233	0.703518	64.185
pi234	0.979021	65.3007
pi235	2.97872	69.9153
pi237	2.25806	68.2539
pi239	1.37931	67.3919
pi243	1.12	64.8925
pi245	0.524345	65.0553
pi246	1.01083	67.6085
pi251	2.91667	68.9155
pi301		67.5267
pi303		58.3139
pi307	0.537428	64.7648
pi316	2	68.6413
pi317	1.41414	63.9335
pi318	2.12121	68.0302
pi319	1.6568	73.4978
pi320	2.39316	66.0486
pi322	0.684597	73.1808
pi323	1.18644	69.444
pi324	0.712468	64.5383
pi326	0.425532	69.7443
pi328	1.62791	68.6426
pi329	2.7451	68.2456
pi330	1.98582	66.0525
pi331	2.33333	64.0462
pi333	2.5	74.4293
pi334	2.43478	74.625
pi336	2.91667	70.9841
pi337	1.27854	76.4155
pi338		59.4476
pi339	1.64706	74.6539
pi343	3.5	70.6849
pi347	1	73.2989
pi349	1.10672	73.2328
pi350	2.12121	68.8961
pi353	4.30769	79.16
pi354	2.8866	81.0885
pi355	1.18143	81.8594
pi356	3.5	79.8703
pi357	1.6092	68.2801
pi358	1.42857	76.641
pi359	0.985915	78.1994
pi360	0.777778	75.5694
pip	0.310421	79.3385
pknB	0.44586	78.2677
plpD	0.97561	65.496
plsX	0.843373	68.7448
pmg		60.2706
pmpA	0.906149	76.5946
pmrA	0.689655	75.547
pmsR		74.0423
pmsX		67.4513
pnpA	0.361757	75.3266
pnuC2	1.14754	69.9602
polA	0.318907	77.7631
polC	0.168776	74.4259
ponA	0.421053	83.2344
potA	0.652681	79.4288
potB	1.06464	81.9266
potC	1.04869	81.8403
potD	0.786517	75.4468
poxL		55.9974
ppiA		76.1682
ppiB		62.0037
preA	0.856269	73.9899
prfA	0.782123	70.7218
prfB	0.765027	66.4595
prfC	0.534351	75.1505
prmA	0.880503	73.009
proA	0.676329	74.2234
proB	1.03321	81.7319
proC		69.0685
proS	0.453809	80.0261
prsA	0.861538	74.5568
prsB	0.869565	69.4052
ps101		59.6193
ps102	2.0438	60.0009
ps105	0.515654	61.9826
ps106	1.0566	64.0653
ps108	3.29412	68.4734
ps109	3.5	66.8212
ps112	1.6092	63.3001
ps114	1.1336	69.4434
ps115	2.17054	71.7394
ps116	1.51351	74.3292
ps117	3.63636	69.9807
ps118	4.30769	62.3675
ps119	3.45679	72.099
ps120	3.73333	70.0431
ps121	3.88889	72.2573
ps122	2.7451	73.5015
ps123	0.708861	77.5975
ps201	0.73107	74.9348
ps202		68.781
ps203		80.5745
ps205	2.27642	72.6169
ps207	3.21839	68.2289
ps214	1.45078	68.6498
ps219	1.42132	67.503
ps301	0.912052	77.2743
ps302	2.82828	77.0687
ps303		50.6916
ps304		66.102
ps305		65.7315
ps307		72.8326
ps315	1.18644	80.1222
ps316	0.7	82.1109
pspB	0.578512	78.904
pstA	1.10236	82.6068
pstB	1.03704	77.519
pstC	0.939597	75.7665
pstE	0.985915	69.652
pstF	0.936455	66.7761
pta		71.0211
ptbA	0.43956	68.4321
ptcB		65.7589
ptk	0.340219	73.8426
ptnAB	0.848485	79.5715
ptnC	1.03321	83.2585
ptnD	0.909091	71.2719
ptpL	1.91781	63.6051
ptsH		66.1748
ptsI		66.1831
ptsK	0.903226	74.4404
purB	0.648148	77.0329
purC	1.18143	70.178
purD	0.676329	72.7788
purE	1.7284	69.4918
purF	0.56	73.1691
purH	0.539499	68.7687
purK	0.8	67.2748
purL	0.378378	64.6292
purM	0.825959	66.6768
purN	1.53005	59.4786
purR		66.6245
pycA	0.246046	80.3118
pydA	0.897436	75.5988
pydB	0.897436	75.57
pyk	0.55666	81.7134
pyrB	0.900322	83.9083
pyrC	0.633484	80.439
pyrE	1.33333	77.3701
pyrF	1.17647	65.7924
pyrG	0.522388	69.3069
pyrH		79.4802
pyrR	1.6092	72.2334
pyrZ	0.930233	76.5011
qor	0.851064	71.357
queA	0.809249	71.2261
racD	1.16183	74.606
radA	0.61674	79.9439
radC	1.23348	71.1239
rarA		57.9357
rbfA		66.66
rbsA	0.567951	72.8387
rbsB	0.861538	70.8289
rbsC	0.89172	69.497
rbsD	2.10526	69.9055
rbsK	0.930233	72.1067
rbsR	0.853659	74.1653
rcfA	1.25561	69.6321
rcfB	1.22271	72.2509
rdrA	1.12903	74.1684
rdrB	1.10236	78.4966
recA	0.721649	74.2971
recD	0.335329	66.6565
recJ	0.376851	72.4197
recM		63.2976
recN	0.503597	76.4338
recQ	0.472175	68.7483
relA	0.377868	78.1275
rexA	0.232558	64.1819
rexB	0.254545	65.2398
rgpA	0.694789	71.8819
rgpB	0.875	76.9695
rgpC	1.03704	75.9184
rgpE	0.861538	74.6842
rgpF	0.474576	72.8141
rgrA	1.17155	64.7524
rgrB	1.18644	65.9576
rheA	0.510949	71.2852
rheB	0.626398	78.3419
ribA	0.701754	68.4845
ribC	0.930233	70.084
rimM	1.62791	71.739
rliA		61.5927
rliB	0.809249	85.4255
rliC	0.806916	69.2695
rliDB	1.57303	61.6971
rlrA	0.921053	68.0654
rlrB	0.955631	64.8409
rlrC		68.448
rlrD	1.0219	68.4979
rlrG	1.02564	72.6813
rluA	0.968858	68.6252
rluB	1.08527	71.6235
rluC	1.50538	66.1899
rluD	0.927152	69.7875
rmaB	0.958904	74.6509
rmaC		72.6268
rmaD	1.70732	73.9783
rmaE		55.2605
rmaF	1.78344	70.7013
rmaG	1.90476	70.7914
rmaH	1.80645	68.5232
rmaI		59.3182
rmaJ	1.94444	62.8771
rmeA	2.07407	64.8807
rmeB	1.93103	70.3377
rmeC		63.3764
rmeD		70.7982
rmlA		81.9533
rmlB	0.8	79.3236
rmlC		78.2647
rnc	1.2069	73.9911
rnhA		80.4487
rnhB		75.5334
rnpA		65.4322
rpe	1.29032	77.2826
rpiA		67.7285
rplA		74.0597
rplB		69.854
rplI	1.8543	72.2839
rplM		75.0683
rplN		74.1177
rplO		68.9163
rplQ		79.7978
rplR		77.4384
rplS		66.3861
rplT		74.5975
rplU		70.3449
rplV	2.41379	83.5436
rplX		77.2976
rpmA		60.7226
rpmB		49.3043
rpmD		75.0183
rpmE		55.2259
rpmF		59.3505
rpmGA	5.71429	62.943
rpmGB		49.7239
rpmGC		51.7791
rpmH		64.6053
rpmI		79.6249
rpmJ		76.4773
rpoA		84.2927
rpoB	0.233918	76.2985
rpoC	0.233528	70.8001
rpoD		67.6271
rpoE	1.48936	74.3134
rpsA		67.5299
rpsB		65.3141
rpsC	1.2844	82.769
rpsD		69.2537
rpsE		74.7272
rpsF		71.4764
rpsG		71.8868
rpsH		79.7666
rpsI		70.0518
rpsJ		80.8451
rpsK		81.7757
rpsL		74.9922
rpsM		82.5769
rpsN		65.0234
rpsN2		61.4626
rpsO		61.9511
rpsP		49.6955
rpsQ		79.8125
rpsR		67.849
rpsS	3.01075	81.3444
rpsT		49.2604
rpsU		38.3728
rsuA	1.0219	69.9989
ruvA	1.41414	74.4414
ruvB	0.861538	76.889
sbcC	0.267431	69.1637
sbcD	0.716113	69.9006
scrK	0.958904	68.1133
sdaA	0.972222	77.1629
sdaB	1.25	80.3684
secA	0.323326	77.6397
secE		51.5398
secG		52.2689
secY		75.1221
serA	0.701754	70.5257
serB	1.29032	72.9019
serC	0.765027	76.0449
serS		75.3851
sigX	1.69697	69.8712
sipL	1.33971	72.6915
smc	0.302703	74.9444
smpB		56.4824
snf	0.270531	74.397
sodA		68.3755
ssbB		72.8542
sunL	0.658824	67.6505
tag	1.46597	72.6408
tagB	0.752688	61.6371
tagD1	1.95804	75.1398
tagD2	1.90476	64.7797
tagF	0.707071	62.8755
tagH	0.599572	67.4161
tagX		63.6327
tagZ	0.290456	60.2356
tenA	1.27854	68.1223
thdF	0.614035	71.6601
thiD1	1.04478	69.2176
thiD2	1.06464	81.1236
thiE		67.5307
thiL	0.736842	76.8568
thiM	1.11554	71.5209
thrA	0.620843	77.5087
thrB	0.942761	68.51
thrC	0.56338	76.392
thrS	0.432767	71.354
thyA	1	73.4139
tig		67.004
tkt	0.424886	76.2886
topA	0.393812	73.8171
tpiA		66.7414
tpx		68.6637
tra1077B	1.02564	73.5472
tra904A	1.10236	78.4355
tra905		57.6635
tra981C	1	72.5568
tra983L	0.886076	67.8827
trmD	1.11111	77.7226
trmU		69.2631
trpA	1.10236	75.266
trpB	0.694789	72.8592
trpC	1.0566	71.6517
trpD	0.816327	68.2524
trpF		62.5539
trpG	1.40704	70.2872
trpS	0.818713	73.1609
truA	1.10236	74.9544
truB	0.848485	72.9231
trxA		67.02
trxB1		67.1343
trxB2	0.869565	73.2913
trxH	2.64151	83.0862
tsf		76.2156
tuf		81.1345
typA		80.248
tyrA	0.788732	74.8534
tyrS		79.4735
udk	1.35266	70.0219
udp	1.17155	75.4636
umuC	0.572597	70.0257
ung	1.27273	65.3159
upp		72.4928
usp45		74.017
uvrA	0.297556	74.9841
uvrB	0.40404	74.0753
uvrC	0.418535	66.7093
vacB1	0.342298	71.9638
vacB2	0.42042	71.1334
valS	0.317821	72.8351
xerD	0.894569	67.9142
xpt		77.3556
xseA	0.669856	77.747
xylM		58.1676
xylR	0.853659	68.8801
xylT	0.645161	65.4589
xylX	1.39303	65.096
xynB	0.5	66.0653
xynD	0.75067	78.9079
xynT	0.570265	65.4456
yabB	2.59259	60.1286
yabC	2.43478	69.7642
yabD	0.421687	68.5756
yabE		65.0347
yabF	1.78344	72.3431
yacB		74.7306
yacC		69.5769
yacG	0.622222	78.7607
yacI		61.1007
yafB		57.6767
yafD	1.11111	76.292
yafE	1.86667	70.7408
yafF	3.45679	63.0332
yafJ	3.18182	65.1828
yagA	0.992908	76.6354
yagB	1.29032	74.99
yagE	0.639269	74.8483
yahA	1.03321	74.7891
yahB		72.6646
yahC		68.0647
yahD	1.35266	71.4334
yahG	0.512821	76.3837
yahI	1.00719	74.61
yaiA	0.717949	74.0992
yaiB	1.42132	72.667
yaiE	1.8543	73.8341
yaiF	1.27854	67.0071
yaiG	3.83562	69.0195
yaiI	2.97872	61.0965
yajE	3.21839	74.2076
ybaA	1.79487	71.0637
ybaB	0.540541	68.5807
ybaC	2.94737	72.3208
ybaD	1.71779	74.1586
ybaF	1.11554	72.4366
ybaG	0.877743	74.5244
ybaH	1.71779	74.9609
ybaI	0.897436	71.6291
ybbA	1.84211	66.0085
ybbB	0.843373	72.7418
ybbC	1.34615	71.4997
ybbE	1.30841	70.2221
ybcG		62.0454
ybcH	0.897436	71.691
ybdA	1.45833	64.4614
ybdC	1.03704	78.8376
ybdD	0.918033	76.6904
ybdH		66.4244
ybdI	1.53846	65.0168
ybdJ	1.23348	68.337
ybdK	2.8866	70.8649
ybdL	1.50538	70.1911
ybeA		64.8517
ybeB		67.0779
ybeC		63.0102
ybeD		68.9508
ybeF	0.141129	78.8252
ybeH	3.33333	71.0788
ybeI	3.41463	71.5884
ybeM	2.61682	62.0058
ybfA	1.21212	75.2107
ybfB		72.7358
ybfC		66.9499
ybfD	0.71066	72.5517
ybfE		67.1615
ybgA		59.8372
ybgD	1.39303	76.0682
ybgE	0.56	68.1718
ybhA	1.57303	73.8264
ybhB	1.21212	75.1362
ybhC		58.565
ybhE	0.767123	71.2334
ybiB	0.625	67.561
ybiC	1.11111	74.0634
ybiD	0.765027	74.831
ybiE		63.5356
ybiG	0.927152	74.5478
ybiH	1.22271	83.7435
ybiI	4.66667	70.7848
ybiJ	3.88889	75.4972
ybiK	4.1791	67.0976
ybjA		72.0129
ybjB	1.27273	70.0437
ybjD	2.8866	75.3501
ybjJ	0.522388	76.1244
ybjK	2.27642	73.9258
ycaF	2.61682	76.0179
ycaG	0.845921	72.7046
ycbA	0.543689	69.3043
ycbB	1.15702	67.7937
ycbC	2.25806	70.2614
ycbD	0.89172	69.1491
ycbF	0.736842	69.4034
ycbH	0.838323	80.7869
ycbI	0.979021	78.9712
ycbJ	0.684597	78.0479
yccB	1.63743	75.018
yccE	2.33333	74.1948
yccF	2.71845	69.7322
yccG	1.4	68.3603
yccH	1.42132	77.0197
yccI	1.97183	75.4126
yccJ		65.1919
yccL	0.717949	66.0066
ycdA	1.97183	69.2952
ycdB		65.5069
ycdC	1.30841	72.3983
ycdH	0.574949	64.9551
yceA	1.4	69.7542
yceE	1.03321	67.9932
yceJ	2.25806	62.1176
ycfA	1.2963	69.4879
ycfB	1.13821	77.6885
ycfD	0.717949	71.1317
ycfF	0.660377	78.3439
ycfG	1.01449	69.9789
ycfH		58.4467
ycgA	1.2069	70.4913
ycgB	0.708861	66.1753
ycgC		71.1582
ycgD		64.1999
ycgE		66.4677
ycgF	1.80645	79.5849
ycgG	0.992908	80.458
ycgH	1.62791	72.3017
ycgI	1.53005	74.3007
ycgJ	2.94737	66.4818
ychC	1.6568	69.1204
ychD	1.00719	75.7979
ychE	0.968858	66.2372
ychG	1.37255	65.0892
yciA	0.727273	81.1053
yciC	0.392707	71.8787
yciD	1.89189	66.2552
yciG	2.02899	67.4828
ycjA		70.0825
ycjB	1.15702	79.4084
ycjC	1.47368	80.2919
ycjD	1.78344	76.3869
ycjH	1.06464	74.4255
ycjI	0.8	74.402
ydaE	0.657277	73.5252
ydaF	2.39316	73.7619
ydaG	0.486957	80.2435
ydbA	0.421053	78.1053
ydbC	3.83562	65.1967
ydbD	2.35294	77.3689
ydbE	1.53005	75.291
ydbF		67.6148
ydcB	0.758808	76.328
ydcD	1.53005	69.2266
ydcE	0.4947	66.4148
ydcF	1.0219	69.9099
ydcG		69.0961
yddA	0.71066	69.7574
yddB	1.02564	71.0858
yddC		76.102
yddD		74.2128
ydgB	0.611354	85.4224
ydgC	0.608696	83.145
ydgD	2.20472	64.3353
ydgE	2.56881	70.096
ydgF	1.41414	70.4612
ydgG		62.731
ydgH	1.30233	68.0983
ydgI	1.31455	74.1488
ydhB	1.03321	72.7037
ydhF	0.843373	63.761
ydiA		72.9831
ydiB	0.687961	71.7325
ydiC	0.598291	76.3589
ydiD		63.4359
ydiE		66.5388
ydiF	0.41116	72.585
ydiG		60.5709
ydjB		71.8264
ydjD	1.33971	76.6525
yeaA	1.03321	71.9852
yeaC	1.0728	73.6578
yeaD		71.9728
yeaF	4.375	68.318
yeaG	0.900322	79.8778
yeaH	0.877743	71.3003
yebB	0.804598	75.212
yebE	1.4359	69.1269
yebF	1.1245	72.9693
yecA		67.7198
yecD		60.5865
yecE		67.7303
yedA	0.955631	66.1907
yedE		54.5398
yedF	0.536398	73.8938
yeeC	1.2069	67.7797
yeeF	1.04089	66.6375
yeiD	4.11765	60.8572
yeiE	1.70732	77.541
yeiF	1.54696	67.6748
yeiG	0.738786	69.0638
yejC	0.962199	70.8167
yejD	1.75	67.5369
yejE		71.1601
yejI		68.1385
yfaA		73.618
yfbG		66.1701
yfbI	5.15337	68.8748
yfbJ		59.805
yfbM	1.68675	80.2287
yfcB	1.15702	75.8776
yfcF		62.0453
yfcI	1.32701	75.9493
yfdA		70.3256
yfdB	1.6	72.3367
yfdD		70.9993
yfdE	1.09375	65.4946
yfeA	1.12903	70.9693
yffA		61.7244
yffB		70.1682
yfgC	2.05882	69.9933
yfgG	0.909091	67.8668
yfgH	1.10818	82.8582
yfgL	1.42132	70.5981
yfhA	1.89189	72.7485
yfhH		59.2619
yfhI		68.2127
yfhJ		71.6454
yfhK		70.304
yfhL	1.20172	69.6276
yfiC	1.57303	73.0819
yfiE	2.02899	72.2292
yfiH	1.89189	67.2524
yfiJ	1.29032	77.0524
yfiL		58.8323
yfjA	1.03321	79.5156
yfjC	2.85714	64.2988
yfjD	1.10672	70.1043
yfjF	0.557769	81.4434
ygaB	0.939597	72.6327
ygaC	1.87919	66.7973
ygaD	1.14754	79.7486
ygaE	3.04348	62.4613
ygaF		70.5852
ygaI	2	64.4468
ygaJ		63.5935
ygbB	1.26126	76.8512
ygbD	1.20172	75.9331
ygbE	0.936455	75.9152
ygbF		67.7122
ygcA	1.19658	75.9742
ygcC	0.508167	65.9641
ygdC		62.6329
ygdD		63.0684
ygdE	0.717949	75.8079
ygeB	3.11111	69.2201
ygeD		62.3137
ygfA		68.1913
ygfB	1.08527	68.3351
ygfC	1.47368	71.3959
ygfE	0.972222	69.3546
yggA	1.27273	66.5243
yghB	1.6568	65.9299
yghC		60.5455
yghD	0.866873	68.5891
yghG	0.813953	69.0524
ygiC	3.41463	73.1254
ygiG	2.64151	68.7078
ygiI	1.08527	67.5773
ygiJ	1.57303	67.6229
ygiK	1.35266	73.3614
ygjB		72.142
yhbE	1.71779	75.7426
yhbH	1.37255	68.951
yhcA	0.421053	77.4026
yhcB	1.26697	67.94
yhcC		63.8942
yhcE	0.756757	67.3978
yhcH	0.894569	74.7349
yhcI	1.79487	71.5296
yhdB	0.76087	75.4348
yhdC	1.4433	71.3103
yheA	0.655738	69.7396
yheB	0.909091	72.9382
yhfB	0.427481	75.4143
yhfC		69.6155
yhfD		64.4338
yhfE		70.8436
yhfF	1.87919	71.4494
yhgA	1.15226	76.2565
yhgB	1.62791	78.736
yhgC		63.52
yhgD		65.6008
yhgE	0.455285	64.6965
yhhA		61.3732
yhhB		58.2098
yhhD	2.07407	69.0869
yhhE		58.4134
yhhG	2.56881	80.0599
yhjA		49.2125
yhjB	2.22222	66.9778
yhjC	2.71845	73.0867
yhjE	3.29412	67.7689
yhjF		69.4227
yhjG	1.48936	70.6987
yiaA	3.5	72.2299
yiaB	1.14754	81.6643
yiaC		63.8769
yiaD		60.9006
yibB	1.14286	74.1658
yibC	0.387275	72.2193
yibD	2.0438	70.6416
yibE	0.71066	66.1777
yibF	1.10236	65.0724
yibG		66.6424
yicA	0.401722	67.111
yicB	1.03704	73.8585
yicC	1.52174	77.4151
yicE	1.25	80.0816
yidA	1.11111	76.1273
yidB		64.9962
yidE		69.5168
yieF		63.5945
yieH	0.316742	70.6457
yifA		62.8606
yihF	0.725389	70.6833
yiiB	1.14754	73.6832
yiiE	1.48148	76.3795
yiiF	1.6092	77.0121
yiiG		72.313
yiiH	0.880503	68.4671
yiiI	2.20472	65.205
yijB	3.01075	74.1941
yijC	0.552268	80.3755
yijD	1.73913	72.9361
yijE		73.8231
yijH		67.6529
yjaB		70.5155
yjaD		69.95
yjaE		80.9216
yjaF		55.0445
yjaH	2.43478	70.714
yjaI	2.8	70.4725
yjaJ		69.0235
yjbB	1.33333	76.3303
yjbC	1.04089	77.9677
yjbE	1.94444	75.1227
yjbF	1.38614	75.6068
yjcA	0.544747	80.2812
yjcD	0.900322	71.5345
yjcE	0.769231	75.1321
yjcF	1.2963	71.228
yjdA		66.8273
yjdB	1.38614	78.3367
yjdE	0.543689	77.4931
yjdJ	1.98582	66.5678
yjeF	1.14754	74.9324
yjeG	0.848485	63.2219
yjfG	3.11111	82.7008
yjfI		71.65
yjfJ		60.1965
yjgB	1.41414	71.3785
yjgC		75.197
yjgD	0.945946	76.5462
yjgF	1.16667	81.362
yjhA	0.793201	82.3175
yjhB	0.89172	70.8973
yjhC	3.18182	69.3772
yjhD	0.627803	80.5327
yjhF	1.2069	80.0898
yjiB	0.736842	66.9134
yjiE	0.945946	70.7264
yjjA	0.915033	74.4165
yjjB		66.3312
yjjC	0.955631	77.1398
yjjD	0.51756	69.2396
yjjF	1.0566	74.1587
yjjH	1.14754	68.8321
ykaF	2.5	69.5046
ykbA		69.2649
ykbC	0.255941	63.4882
ykcA	1.37255	64.2707
ykcB	1.23894	65.3629
ykcC	1.97183	72.1013
ykcF	0.524345	75.1727
ykcG	0.877743	74.0212
ykdA	1.62791	75.0501
ykdB		66.5978
ykhF	0.440252	73.6902
ykhG	1.04869	63.7041
ykiC	1.21212	81.205
ykiD	1.08527	76.536
ykiF	1.02941	77.1339
ykiG	0.61674	80.4871
ykiH	2.05882	72.9694
ykjA		72.8955
ykjB	0.888889	71.0837
ykjE	1.75	75.9801
ykjF	1.71779	73.3053
ykjH	1.45078	71.9159
ylaC		53.1826
ylaE	1.42857	66.4475
ylbA	1.19658	67.3442
ylbB	0.312152	70.4063
ylbD	0.622222	76.7633
ylbE		70.4002
ylcA	0.572597	62.7813
ylcC		66.7536
ylcD	0.583333	68.6589
ylcE	2.97872	68.598
yldA	1.33333	70.1986
yldC	1.83007	69.0028
yldE		74.0435
yleF	0.985915	74.8978
ylfA	1.42857	71.8771
ylfB	0.627803	75.9048
ylfC		64.2961
ylfD	1.02941	67.193
ylfF	1.67665	76.0557
ylfH	1.08527	78.407
ylfI		70.8811
ylgB		61.3105
ylgC	1.64706	64.3404
ylgG	1.68675	73.9917
ylhB	1.4	69.0296
yliA	0.97561	67.9684
yliD	2.24	69.3622
yljB		65.0389
yljD		67.6498
yljE	0.607375	73.0335
yljF	0.522388	76.0571
yljG	1.35266	74.2319
yljI	0.89172	77.4084
yljJ	0.668258	74.1647
ylqL	0.989399	73.8983
ylxQ	2.7451	74.7147
ymbC	2.61682	66.4231
ymbJ	0.373333	72.1941
ymbK	2.64151	67.2094
ymcA		48.2509
ymcB	1.2963	67.4902
ymcC	1.48936	66.2731
ymcF		62.3101
ymdC	1.06464	69.3441
ymeB	1.00719	82.9343
ymfD	0.784314	70.027
ymfE	4	64.2297
ymgC	0.488656	68.6838
ymgG	1.52174	71.8349
ymgH	4.44444	70.3377
ymgI	1.49733	76.3125
ymgJ	3.45679	71.0706
ymgK		68.1748
ymhC	1.34615	78.5668
ymhG		71.7279
ymiA	1.2844	69.19
ymjE	0.339394	78.4429
ymjF	0.77135	77.9799
ynaA		77.6
ynaB	1.10672	81.811
ynaC	0.45977	75.4717
ynaD	0.462046	74.4805
ynaE		67.0995
ynaG	1.68675	76.6818
ynbA	1.1336	77.5402
ynbB	1.81818	77.1391
ynbC	1.66667	78.0355
ynbD	1.38614	83.3891
ynbE		68.5414
yncA	1.1245	76.5054
yncB	1.1245	73.6525
yndA	1.53846	70.7179
yndB	1.12	77.1638
yndC	2.35294	70.5505
yndD	0.880503	76.4796
yndF	0.428135	69.9842
yndG	0.835821	65.2347
yneB		80.5863
yneC		67.7839
yneF	1.56425	68.5047
yneG		69.8396
yneH		72.8967
ynfC		61.0997
ynfD		64.4703
ynfG	2	69.2258
ynfH	0.385675	65.2096
yngA		77.2799
yngB	0.51756	72.54
yngE	0.552268	68.4017
yngF	0.767123	78.0251
ynhA	3.04348	76.5113
ynhC		76.4635
ynhD		76.5056
ynhH	2.05882	72.5969
ynhI	1.58192	69.4333
yniC		67.0538
yniG	0.615385	74.6599
yniH	0.717949	76.0017
yniI	0.736842	63.5257
yniJ	1.0687	63.6182
ynjC		70.495
ynjE	2.43478	69.6283
ynjF		56.2226
ynjG	0.762943	62.3002
ynjH	2.05882	67.3352
ynjI	1.93103	71.051
ynjJ	1.4433	72.3827
yoaD		68.1168
yoaG	1.02941	69.3122
yoaH	1.54696	67.4932
yoaI	1.10672	69.8944
yobA		66.6682
yobC		62.1319
yofM	2.5	62.6089
yogE		68.6792
yogG	1.39303	71.1025
yogI		67.945
yogJ	0.888889	72.7884
yogL	2.77228	59.6654
yogM	1.54696	67.8267
yohC	1.48148	76.0057
yohD	0.584795	59.9965
yohH	0.516605	67.2112
yohJ	0.552268	68.4737
yoiB	0.886076	67.016
yojB	2.66667	74.4212
yojC	4	71.9307
ypaA		72.8921
ypaC	1.12903	71.244
ypaH	0.945946	71.8602
ypaI		67.9263
ypbB	0.927152	66.5003
ypbC	0.608696	77.8249
ypbD	0.4811	81.1986
ypcA	0.588235	67.7364
ypcB	1.37931	67.9693
ypcC	0.816327	66.8321
ypcD		66.291
ypcG	0.578512	71.5254
ypcH	0.912052	77.5172
ypdA	0.900322	78.9323
ypdB	0.311111	73.2423
ypdC	0.648148	69.8079
ypdD	0.389972	86.6503
ypfD	1.33971	74.3185
ypfF	1.21212	71.9416
ypgB	0.809249	70.7358
ypgC		63.2076
ypgD	0.528302	71.6687
yphA		64.8941
yphC		76.4532
yphH		65.4667
yphI	2.85714	70.7789
yphJ	2.71845	72.9794
yphK	2.27642	71.3037
yphL		63.7756
ypiA	1.11554	67.4097
ypiB		67.1791
ypiL	0.345253	62.5999
ypjA		72.2731
ypjB	3.11111	70.1986
ypjC	1.18644	67.5022
ypjF	0.861538	74.2803
ypjH	0.779944	80.2687
ypjI	1.53846	70.9569
yqaB	1.56425	78.9759
yqaC	0.992908	77.6701
yqaD	2.1374	72.1523
yqaG	1.01449	76.6165
yqbA		47.549
yqbF	0.872274	67.11
yqbH		61.0314
yqbI	1.07692	66.2123
yqcE	8.75	67.5321
yqcF	1.35922	73.7003
yqcG		72.0319
yqdA	1.58192	69.1627
yqeA		67.4694
yqeB	2.31405	70.4257
yqeD	1.00358	71.7072
yqeH		63.2837
yqeL	0.732984	67.468
yqfA		71.7144
yqfC	2.56881	66.2974
yqfE		69.4974
yqfF		69.5346
yqgA		72.687
yqgC	1.84211	78.1617
yqgE		66.7184
yqgG		72.1962
yqiA	0.587002	64.9603
yqjA		58.0247
yqjB	1.49733	75.2221
yqjD	0.418535	71.2363
yqjE	0.727273	78.5674
yraA		43.5096
yraB		61.3915
yraC	0.835821	76.58
yraD	1.71779	59.9612
yraE	1.14754	71.2292
yraF		60.8266
yrbA	0.856269	73.5224
yrbB		57.325
yrbC	0.875	72.1703
yrbD		61.4866
yrbF		62.3822
yrbI	1.00719	71.1135
yrcA	0.585774	75.0911
yrcB		65.3871
yreB		72.3908
yreD		71.8802
yreE		70.6854
yrfA	2.77228	56.0479
yrfB	1.36585	72.5443
yrfD	0.599572	63.3973
yrfE	0.598291	73.3977
yrgA	1.6185	69.0544
yrgE		60.8663
yrgF		65.7201
yrgG	2.25806	72.1284
yrgH	0.861538	83.5036
yrgI		77.4408
yrhH		70.6351
yriB	0.773481	73.8748
yriC	0.989399	72.6974
yrjA	1.00358	75.2586
yrjB	1.08949	79.7079
yrjC	0.570265	77.2032
yrjD	1.22807	80.6463
yrjE		72.1035
yrjF		79.9766
yrjG		61.3192
yrjI	1.41414	69.3963
ysaA	0.788732	71.1546
ysaB	0.419162	76.2581
ysaC	1.07692	75.4088
ysaD	2.33333	78.1179
ysbA	1.40704	82.1729
ysbB	1.4	74.4891
ysbC	0.909091	73.2289
ysbD		67.7289
yscA	0.4375	81.9204
yscB	1.30841	77.9573
yscD	4.24242	71.4271
yscE	1.08108	73.4446
ysdA	0.61674	77.9232
ysdB	0.900322	65.8255
ysdC		65.3524
ysdE	0.712468	64.6766
yseA	1.47368	67.3251
yseD		64.2518
yseF	0.59448	79.5658
yseH	1.73913	73.7253
ysfB	1.08949	74.9165
ysfC	0.630631	76.3865
ysfD	1.08949	74.7899
ysfG	0.924092	76.1431
ysgA	1.24444	66.5701
ysgB	2.7451	69.6683
yshB	1.05263	79.7883
ysiA	0.622222	73.1423
ysiB	0.752688	79.5723
ysiC	1.89189	65.0335
ysiD	1.4433	70.2041
ysiE	1.31455	74.2155
ysiG	2.66667	67.8039
ysjA		72.8099
ysjC	1.32075	76.3006
ysjD		63.8747
ysjE	1.94444	77.3568
ysjF	1.55556	80.4253
ysjG	2.69231	79.2934
ysjH	1.89189	72.4998
ysxL		68.3998
ytaA		59.1141
ytaB	0.649652	74.3854
ytaD	1.1245	69.5632
ytbB		62.8913
ytbC		69.8841
ytbD		60.1801
ytbE	2.08955	73.4553
ytcA	1.41414	79.4708
ytcB	1.08949	75.8325
ytcC		67.3803
ytcD		74.4265
ytcE		60.4706
ytdA		67.8734
ytdB		63.2358
ytdC	1.06061	74.0429
ytdF	1.23894	79.5681
yteA	0.965517	77.8196
yteB	0.748663	73.0449
yteC	0.992908	66.1378
yteG	1.6568	80.0412
ytfA	9.03226	76.1048
ytfB	1.4359	80.4449
ytgA		81.0605
ytgB		76.0803
ytgC		59.6591
ytgE		69.1938
ytgF	0.526316	61.5731
ytgG		70.6281
ytgH		76.6186
ythA		69.883
ythB	4.11765	74.9579
ythC	0.752688	81.2426
ytiA	1.27273	67.9392
ytjA		65.2672
ytjD		71.1623
ytjE	0.721649	72.7776
ytjG	1.17155	66.4345
ytjH		71.0938
yuaA	0.888889	73.021
yuaB	0.643678	77.768
yuaC	3.25581	69.3042
yuaD	0.909091	74.458
yuaE		61.8112
yucF		67.5939
yucG	1.26697	69.5758
yudA	1.35266	69.6126
yudB	1.79487	79.299
yudD	1.66667	69.3865
yudE	3.33333	72.6758
yudF	2.59259	72.3895
yudG	0.888889	77.1358
yudI	0.835821	72.252
yudJ	0.949153	63.6561
yudK	0.989399	74.6483
yudL	0.996441	75.7231
yueA	3.37349	74.7476
yueC		56.5874
yueD	0.936455	82.3857
yueE	0.681265	69.6685
yueF	0.668258	69.2105
yufA	2.31405	70.304
yufC	0.888889	66.9463
yugA	1.14286	69.1809
yugB	0.972222	69.5442
yugC	0.858896	79.4877
yugD		66.4409
yuhB	0.909091	69.8649
yuhC		59.5212
yuhD	1.0219	68.9074
yuhE		71.763
yuhH	0.453074	76.876
yuhI		68.675
yuhJ		71.2225
yuiA	0.447284	70.7928
yuiB	4	74.2097
yuiC	0.979021	70.6341
yuiD	1.83007	78.4952
yuiE		62.3136
yujA	0.894569	69.6229
yujB	1.83007	65.5385
yujD	1.33971	70.8388
yujE	0.423601	70.6394
yujF	2.56881	63.4982
yujG	1.15226	71.2396
yvaA	3.78378	69.9663
yvaB	2.17054	76.0825
yvaD		64.9318
yvcA	1.41414	64.3434
yvcC		53.9338
yvdB	1.07692	69.013
yvdC	1.0687	75.9342
yvdD		65.9495
yvdE	1.18143	75.0404
yvdF	0.996441	78.1479
yvdG	0.740741	75.0131
yveC		62.4172
yveD		68.4246
yveE	2.41379	72.6597
yveF	2.31405	76.2155
yveG	1.33333	73.6876
yveH		60.9353
yveI	1.22271	76.5485
yvhA	0.698254	79.6914
yvhB	0.462046	82.3626
yviA	1.32075	74.5449
yviC	2.22222	76.6971
yviH	2.94737	68.9235
yviJ		73.6897
yvjA	1.56425	71.783
yvjB	0.652681	73.9223
ywaB		51.6829
ywaC	1.84211	67.5809
ywaD	3.68421	72.4444
ywaE	1.66667	77.4927
ywaF	0.840841	75.1223
ywaG	0.626398	76.3279
ywaH		62.2001
ywaI		69.3872
ywbA	1.11554	73.2908
ywbB	1.03704	69.7334
ywcC	0.818713	79.6809
ywdA		63.6864
ywdB		59.0661
ywdC	1.01449	66.3729
ywdE	0.979021	75.0638
ywdF	0.816327	76.2285
yweA	0.687961	78.608
yweB	0.758808	75.2558
yweC	1.6568	71.1727
yweD		74.4111
ywfA	1.27854	73.2368
ywfC	2.43478	67.4658
ywfD	1.64706	79.7038
ywfE	1.18644	81.2834
ywfF	0.544747	80.0435
ywfH	1.77215	83.3046
ywgA	1.03321	69.8131
ywhA		73.8605
ywiA	1.30841	79.3894
ywiB	1.71779	71.3659
ywiD		56.8184
ywiE		53.149
ywjA		63.2926
ywjB	2.41379	68.6873
ywjC	8.48485	66.2919
ywjD	2.71845	68.9266
ywjE	0.880503	72.0778
ywjG	2.61682	75.261
yxaB	4.66667	67.2831
yxaC	1.59091	69.461
yxaF	1.23894	70.9517
yxbA	0.684597	80.9066
yxbC		66.9857
yxbD	0.687961	72.3845
yxbE	1.91781	71.5906
yxcA	0.19485	71.5951
yxcB		70.6607
yxcD	1.16183	73.4993
yxdB		66.9281
yxdC	0.311804	69.7391
yxdD	1.77215	70.1993
yxdF	1.57303	79.8246
yxdG	1.84211	77.1199
yxeA	0.782123	75.5
yxeB	1.25	69.6519
yxfA	0.945946	72.0237
yxfB	1.42132	67.0945
yxfC	0.89172	72.219
yyaL	0.752688	75.0149
zitP		66.919
zitQ	1.13821	71.8481
zitR		72.9392
zwf		79.0729
